# Supplementary material for: Confidence modulates the decodability of scene prediction during partially-observable maze exploration in humans
Source: Commun Biol. 2022 Apr 19;5:367. doi: 10.1038/s42003-022-03314-y (PMC9018866; doi:10.1038/s42003-022-03314-y)
Supplement: Supplementary file 3 — Supplementary Data 1 [file 42003_2022_3314_MOESM3_ESM.xlsx]

## Sheet: Figure 1c
Figure 1c
Subject	Occurrence probability of each scene
	#1	#2	#3	#4	#5	#6	#7
1	0.125	0.105	0.09	0.17	0.165	0.225	0.12
2	0.14118	0.19412	0.070588	0.22353	0.082353	0.12353	0.16471
3	0.33659	0.15122	0.02439	0.20976	0.058537	0.11707	0.10244
4	0.11159	0.13734	0.103	0.15021	0.16738	0.19313	0.13734
5	0.18534	0.17241	0.10776	0.17241	0.094828	0.15086	0.11638
6	0.11374	0.16114	0.0094787	0.31754	0.15166	0.12796	0.11848
7	0.2212	0.12442	0.078341	0.11982	0.12903	0.15668	0.17051
8	0.18137	0.21569	0	0.20098	0.15686	0.073529	0.17157
9	0.18834	0.12556	0.040359	0.26457	0.13004	0.13004	0.12108
10	0.15116	0.087209	0.11047	0.17442	0.16279	0.15698	0.15698
11	0.14789	0.11972	0.10563	0.22535	0.14085	0.14789	0.11268
12	0.11667	0.16111	0.038889	0.3	0.14444	0.094444	0.14444
13	0.10732	0.19024	0.039024	0.37073	0.078049	0.087805	0.12683
14	0.2451	0.16667	0.04902	0.21078	0.083333	0.10784	0.13725
15	0.17544	0.12719	0.10526	0.13158	0.092105	0.19298	0.17544
16	0.23529	0.16176	0.058824	0.26961	0.058824	0.11275	0.10294
17	0.13684	0.16316	0.047368	0.17895	0.089474	0.18947	0.19474
18	0.24664	0.11659	0.11211	0.14798	0.10314	0.17937	0.09417
19	0.23077	0.11795	0.076923	0.17436	0.030769	0.21026	0.15897
20	0.20628	0.18386	0.089686	0.23318	0.076233	0.11211	0.098655
21	0.22549	0.21569	0.029412	0.19118	0.098039	0.083333	0.15686
22	0.27928	0.12613	0.085586	0.14865	0.11261	0.17568	0.072072
23	0.23039	0.13235	0.078431	0.16176	0.088235	0.16667	0.14216
24	0.18894	0.13825	0.073733	0.24885	0.059908	0.12442	0.1659
25	0.11429	0.11905	0.057143	0.32857	0.10476	0.10952	0.16667
26	0.13942	0.32692	0.076923	0.21635	0.033654	0.096154	0.11058

## Sheet: Figure 2a
Figure 2a			The figure shows the sequence of reported confidence level and correctness for scene predictions during game #1~#4 of subjects #12
Game	Prediction trial	Correctness	Confidence level
1	1	Correct	1
1	2	Correct	2
1	3	Correct	2
1	4	Correct	4
1	5	Correct	4
1	6	Correct	4
2	1	Incorrect	1
2	2	Correct	4
2	3	Incorrect	2
2	4	Correct	2
2	5	Correct	4
2	6	Correct	4
3	1	Incorrect	1
3	2	Correct	4
3	3	Correct	4
3	4	Correct	4
3	5	Correct	4
3	6	Correct	2
4	1	Incorrect	1
4	2	Correct	2
4	3	Incorrect	4
4	4	Correct	4
4	5	Correct	4
4	6	Correct	4

## Sheet: Figure 2b
Figure 2b
Subject	Prediction accuracy
	High conf.	Low conf.
1	0.375	0.32292
2	0.66667	0.32857
3	0.88462	0.26667
4	0.66667	0.33478
5	0.49265	0.3125
6	0.872	0.33721
7	0.85124	0.47917
8	0.92424	0.34722
9	0.8662	0.44444
10	0.65385	0.32192
11	0.8	0.31343
12	0.9661	0.3871
13	0.93333	0.46957
14	0.85915	0.38346
15	0.44068	0.32544
16	0.95714	0.48438
17	0.66087	0.37333
18	0.36842	0.32432
19	0.71212	0.42636
20	0.36937	0.38393
21	0.89157	0.33884
22	0.90909	0.34146
23	0.86735	0.33962
24	0.9505	0.44828
25	0.7449	0.32143
26	0.58333	0.45946
27	0.91304	0.408

## Sheet: Figure 2c
Figure 2c
Subject	Prediction accuracy in t-th prediction trial in each game
	1st	2nd	3rd	4th	5th	6th	7th	8th	9th
1	0.34211	0.39474	0.28947	0.31579	0.28947	0.28571	0.33333	NaN	NaN
2	0.22581	0.29032	0.35484	0.29032	0.63333	0.33333	1	1	1
3	0.3	0.525	0.725	0.8	0.925	0.5	1	1	1
4	0.3	0.25	0.4	0.475	0.23684	0.22222	0.125	0.6	0.6
5	0.4	0.3	0.35	0.35	0.525	0.58333	0.6	1	0.66667
6	0.25	0.55	0.725	0.775	0.9	1	0.66667	NaN	NaN
7	0.5	0.7	0.625	0.7	0.875	0.6	1	1	1
8	0.425	0.575	0.725	0.9	0.97368	0.8	1	NaN	NaN
9	0.5	0.625	0.625	0.85	0.825	0.91667	1	1	1
10	0.4	0.26667	0.3	0.4	0.44828	0.3	0.4	0.5	1
11	0.26087	0.56522	0.6087	0.65217	0.81818	0.4	1	0.5	1
12	0.36667	0.76667	0.73333	0.93333	0.86667	0.93333	NaN	NaN	NaN
13	0.45	0.6	0.725	0.775	0.81081	0.6	1	1	1
14	0.4	0.475	0.475	0.675	0.725	0.5	NaN	NaN	NaN
15	0.225	0.475	0.3	0.325	0.42105	0.38462	0.42857	0.5	0.25
16	0.5	0.75	0.85	0.95	0.97436	1	NaN	NaN	NaN
17	0.35	0.4	0.725	0.64103	0.64516	NaN	NaN	NaN	NaN
18	0.3	0.525	0.275	0.325	0.3	0.1	0.2	0.5	0
19	0.375	0.5	0.5	0.65	0.58824	1	NaN	NaN	NaN
20	0.225	0.425	0.325	0.5	0.30769	0.33333	0.6	0.75	0.75
21	0.3	0.35	0.625	0.75	0.75	1	1	NaN	NaN
22	0.425	0.525	0.625	0.6	0.69231	0.7	1	0.5	0.5
23	0.3	0.55	0.725	0.7	0.66667	0.8	NaN	NaN	NaN
24	0.38462	0.53846	0.79487	0.76923	0.86486	0.66667	0.83333	1	0.75
25	0.25	0.425	0.5	0.65	0.75	0.6	0.5	0	1
26	0.325	0.525	0.675	0.5	0.48718	1	1	0	0
27	0.375	0.55	0.6	0.7	0.8	0.77778	0.66667	1	1

## Sheet: Figure 2d
Figure 2d
Subject	Mean confidence level in t-th prediction trial in each game
	1st	2nd	3rd	4th	5th	6th	7th	8th	9th
1	1.1842	1.3158	1.3684	1.4474	1.3684	1.4286	1.6667	NaN	NaN
2	1.2581	1.5161	1.6452	1.5484	1.7	2.1667	2.75	3	3.5
3	2.275	2.925	2.975	3.45	3.75	4	4	4	4
4	1.075	1.15	1.175	1.125	1.1579	1.2222	1.125	1	1.2
5	1.9	2.525	2.875	2.75	2.725	3	3.8	3.3333	3.3333
6	1.725	2.4	2.95	3.25	3.475	3.375	3	NaN	NaN
7	2.05	2.75	2.75	2.85	2.8	2.8	3	4	4
8	1.55	2.65	3.275	3.5	3.6842	4	4	NaN	NaN
9	2.025	2.75	2.85	3.425	3.65	3.75	4	4	4
10	1.4667	1.6333	1.8333	1.7333	1.8621	1.6	1.2	2	2
11	2	2.5217	3.087	3.087	2.5	2.95	4	2.5	4
12	1.5333	2.9333	2.9667	3.3	3.7	3.6667	NaN	NaN	NaN
13	1.25	1.775	2.45	3	3.1351	3.4	4	4	4
14	1.475	2	2.2	2.375	2.825	2.75	NaN	NaN	NaN
15	1.75	1.975	2.375	2.05	2.1579	2.0769	1.5714	2	2.75
16	1.5	2.6	3.55	3.775	3.8718	4	NaN	NaN	NaN
17	2.3	2.575	3.05	3.359	3.4194	NaN	NaN	NaN	NaN
18	1.625	1.925	2.2	2.075	2.1	1.8	1.4	2.25	2.3333
19	1.6	1.95	2.175	2.225	2.3824	4	NaN	NaN	NaN
20	2.35	2.55	2.775	2.3	2.5128	1.8889	2.8	2.25	2.75
21	1.275	1.775	2.4	3	3.275	3.3333	3	NaN	NaN
22	1.6	2.05	2.425	2.75	2.8462	3.3	2.8	2.5	2.5
23	1.575	1.95	2.75	3.15	2.9487	2.4	NaN	NaN	NaN
24	1.3846	2.0769	2.6667	2.9744	3.1351	3.2222	3	2.4	2.5
25	1.625	2.1	2.55	2.875	3.175	2.6	2	2	4
26	2.225	2.125	2.2	2.3	2.3846	2	2	2	2
27	1.275	2	2.525	2.75	3	3.4444	3	2.5	4

## Sheet: Figure 2e
Figure 2e
Subject	Number of consecutive correct trials in the recent past						Subject	Number of consecutive incorrect trials in the recent past
	1	2	3	4	5			1	2	3	4	5
1	0.33333	0.3	0.33333	NaN	NaN		1	0.42593	0.15385	0.23529	0.25	1
2	0.37143	0.8	0.4	NaN	NaN		2	0.36364	0.44	0.46154	0.42857	NaN
3	0.89189	1	1	1	NaN		3	0.40625	0.44444	0.3	0.71429	NaN
4	0.41304	0.57143	0.33333	0	NaN		4	0.29825	0.25714	0.42857	0.25	0
5	0.46154	0.44444	0.4	1	1		5	0.41071	0.33333	0.38889	0.44444	NaN
6	0.82927	0.96667	0.9	1	1		6	0.57895	0.4	0.33333	0.66667	NaN
7	0.68889	0.86207	0.95	1	1		7	0.64865	0.15385	0.44444	1	NaN
8	0.78261	0.96552	0.95238	1	1		8	0.52941	0.66667	0.8	1	NaN
9	0.72	0.93333	0.90909	0.92857	1		9	0.55556	0.6	0.66667	0.5	NaN
10	0.30769	0.875	0.2	NaN	NaN		10	0.46512	0.19048	0.2	0.4	1
11	0.68966	0.66667	1	0.875	0.5		11	0.62963	0.3	0.16667	0.5	0
12	0.75	1	1	0.94737	1		12	0.7931	0.4	0.33333	0.5	0
13	0.74419	0.96429	0.95455	0.90909	1		13	0.44118	0.52941	0.5	0.5	NaN
14	0.64286	0.85	1	1	1		14	0.38462	0.30435	0.53333	0.33333	0
15	0.38636	0.54545	0.33333	0.5	NaN		15	0.41667	0.35484	0.17647	0.38462	0.5
16	0.86957	0.94444	1	0.92857	1		16	0.75	0.71429	0.5	1	NaN
17	0.57143	0.61905	0.85714	1	NaN		17	0.57447	0.58824	0.6	0.5	NaN
18	0.2549	0.3	0	NaN	NaN		18	0.42188	0.36364	0.33333	0.5	0
19	0.65909	0.6	0.625	0.5	NaN		19	0.46667	0.47619	0.7	0.33333	NaN
20	0.34615	0.38462	0.4	NaN	NaN		20	0.48387	0.48276	0.35714	0.14286	0
21	0.65909	0.95652	1	1	NaN		21	0.36585	0.53846	0.6	0	NaN
22	0.6	0.95833	0.78947	0.77778	1		22	0.56818	0.35294	0.2	0.42857	1
23	0.65909	0.80769	0.86667	1	NaN		23	0.47727	0.66667	0.66667	0	1
24	0.78723	0.90909	0.90476	0.90909	1		24	0.5	0.64706	0.33333	0.75	NaN
25	0.61905	0.94737	0.84615	1	NaN		25	0.51111	0.27273	0.4375	0.625	0
26	0.55102	0.54167	0.2	0	NaN		26	0.51786	0.72727	0.4	1	NaN
27	0.64583	0.92593	1	1	1		27	0.5122	0.47368	0.25	0.66667	1

## Sheet: Figure 2f
Figure 2f
Subject	Prediction correctness	Confidence level	z-scored RT
1	Correct	Low	0.37132
1	Correct	Low	0.473162
1	Incorrect	Low	0.77522
1	Incorrect	Low	0.292161
1	Incorrect	Low	-0.989201
1	Incorrect	Low	-1.07327
1	Incorrect	Low	0.185066
1	Correct	Low	-0.472461
1	Incorrect	Low	-0.62143
1	Incorrect	Low	0.423361
1	Correct	Low	-0.583644
1	Correct	Low	0.436336
1	Incorrect	Low	0.453417
1	Incorrect	Low	-0.513965
1	Incorrect	Low	0.845242
1	Correct	Low	-0.805618
1	Incorrect	Low	0.714293
1	Correct	Low	1.46816
1	Incorrect	Low	-0.50361
1	Correct	Low	-1.06454
1	Incorrect	Low	-0.118574
1	Correct	Low	-0.514599
1	Correct	Low	0.62179
1	Correct	Low	1.89612
1	Incorrect	Low	-0.427112
1	Incorrect	Low	-0.655483
1	Incorrect	Low	-1.36916
1	Incorrect	Low	0.94272
1	Correct	Low	1.60434
1	Incorrect	Low	0.923832
1	Incorrect	Low	0.78938
1	Incorrect	Low	-0.378645
1	Incorrect	Low	-1.40553
1	Correct	Low	-1.05203
1	Incorrect	Low	1.09013
1	Correct	Low	-1.29625
1	Incorrect	Low	1.42141
1	Correct	High	1.53112
1	Incorrect	Low	0.565433
1	Incorrect	Low	-1.86879
1	Correct	Low	0.62364
1	Incorrect	Low	1.68767
1	Correct	Low	-0.675078
1	Incorrect	Low	-1.22741
1	Correct	Low	-0.682683
1	Correct	Low	-1.05961
1	Incorrect	Low	-1.30851
1	Correct	Low	0.069591
1	Incorrect	Low	0.203625
1	Incorrect	Low	0.33457
1	Incorrect	Low	-1.40002
1	Incorrect	Low	2.17461
1	Incorrect	Low	0.250989
1	Incorrect	Low	-1.10148
1	Incorrect	Low	-0.910052
1	Incorrect	Low	1.50883
1	Incorrect	Low	0.990455
1	Incorrect	Low	1.12491
1	Incorrect	Low	0.724187
1	Incorrect	Low	0.338237
1	Incorrect	Low	2.9681
1	Incorrect	Low	1.49718
1	Correct	Low	0.500643
1	Correct	Low	-0.486317
1	Correct	Low	1.46136
1	Incorrect	Low	0.139432
1	Correct	Low	1.76586
1	Incorrect	High	-1.56196
1	Correct	Low	-0.350189
1	Incorrect	Low	0.293759
1	Incorrect	Low	-0.50253
1	Incorrect	Low	-1.44947
1	Incorrect	High	-1.06995
1	Correct	Low	0.0956587
1	Incorrect	Low	0.108052
1	Correct	Low	-0.232279
1	Correct	High	-1.02383
1	Incorrect	Low	-0.1412
1	Incorrect	Low	-0.74557
1	Incorrect	Low	-0.801673
1	Incorrect	Low	-0.92655
1	Incorrect	Low	0.176363
1	Correct	Low	0.808876
1	Correct	Low	0.350742
1	Correct	Low	-0.729576
1	Correct	Low	-0.843108
1	Correct	Low	-0.597499
1	Incorrect	Low	-0.0744799
1	Incorrect	Low	-0.753655
1	Incorrect	Low	-0.253774
1	Incorrect	Low	-1.0933
1	Correct	Low	1.30951
1	Incorrect	Low	-0.842714
1	Correct	Low	0.779269
1	Incorrect	Low	-1.20804
1	Incorrect	Low	-0.343707
1	Correct	Low	-0.0642041
1	Incorrect	Low	-0.595257
1	Incorrect	Low	-0.124869
1	Incorrect	Low	-0.0347597
1	Incorrect	Low	0.843901
1	Correct	Low	0.363282
1	Incorrect	Low	1.04467
1	Incorrect	Low	-1.00531
1	Incorrect	Low	0.0286537
1	Incorrect	Low	-0.404209
1	Incorrect	Low	-0.217736
1	Correct	Low	1.9492
1	Incorrect	Low	-0.0778403
1	Incorrect	Low	1.25759
1	Incorrect	Low	-0.854096
1	Incorrect	Low	1.18222
1	Incorrect	High	-0.92809
1	Incorrect	Low	0.799671
1	Correct	Low	-0.995704
1	Correct	Low	-0.35222
1	Incorrect	Low	-0.0877142
1	Correct	Low	0.365122
1	Correct	Low	1.96494
1	Incorrect	Low	0.63397
1	Incorrect	Low	-0.124228
1	Correct	Low	-0.849809
1	Incorrect	Low	1.28347
1	Incorrect	Low	-0.678803
1	Correct	Low	-1.34057
1	Correct	Low	-1.14511
1	Incorrect	Low	-0.951542
1	Incorrect	Low	0.00163207
1	Incorrect	Low	0.0702066
1	Correct	Low	0.224821
1	Incorrect	Low	-1.26677
1	Incorrect	Low	0.373401
1	Incorrect	Low	1.06642
1	Incorrect	Low	-1.48187
1	Incorrect	Low	-0.607342
1	Incorrect	Low	-0.391009
1	Incorrect	Low	0.65483
1	Incorrect	Low	-1.14642
1	Incorrect	Low	-0.614409
1	Incorrect	Low	-1.10408
1	Incorrect	Low	-0.19938
1	Incorrect	Low	0.301107
1	Correct	Low	2.94836
1	Incorrect	Low	-0.550007
1	Incorrect	Low	1.15161
1	Incorrect	Low	2.10811
1	Correct	High	-1.36237
1	Incorrect	Low	-1.14861
1	Correct	Low	0.0871836
1	Correct	Low	-0.367213
1	Correct	Low	-1.07929
1	Correct	Low	0.661341
1	Incorrect	Low	-0.0215516
1	Incorrect	Low	-0.30652
1	Incorrect	Low	0.313594
1	Correct	Low	-1.28936
1	Incorrect	High	3.45841
1	Correct	Low	-0.558147
1	Incorrect	Low	-0.21424
1	Incorrect	Low	-1.27024
1	Correct	Low	0.237716
1	Correct	Low	2.58892
1	Correct	Low	0.0845303
1	Correct	Low	0.33066
1	Incorrect	Low	-0.366267
1	Incorrect	Low	0.345277
1	Incorrect	Low	-1.54893
1	Incorrect	Low	0.298343
1	Incorrect	Low	-1.21006
1	Incorrect	High	-1.14042
1	Correct	Low	0.31485
1	Correct	Low	1.60483
1	Incorrect	Low	-0.0592376
1	Incorrect	Low	-1.2951
1	Incorrect	Low	-0.879497
1	Incorrect	Low	-0.126368
1	Incorrect	Low	0.231734
1	Incorrect	Low	1.28253
1	Incorrect	Low	-0.576063
1	Incorrect	Low	0.293515
1	Correct	Low	0.113535
1	Incorrect	Low	-0.172227
1	Correct	Low	-1.04627
1	Incorrect	Low	0.345185
1	Correct	Low	-0.731692
1	Incorrect	Low	-0.332394
1	Incorrect	Low	1.08948
1	Incorrect	Low	0.481476
1	Incorrect	Low	-0.359767
1	Incorrect	Low	0.691519
1	Incorrect	Low	-0.973656
1	Incorrect	Low	-1.10748
1	Incorrect	Low	-0.346839
1	Incorrect	Low	-1.00775
1	Correct	Low	1.06561
1	Incorrect	Low	0.283369
1	Incorrect	Low	0.268569
1	Correct	Low	0.746994
1	Incorrect	Low	-0.589423
1	Incorrect	Low	1.84401
2	Incorrect	Low	-0.69389
2	Incorrect	Low	0.898485
2	Incorrect	Low	0.173781
2	Correct	Low	0.285173
2	Incorrect	Low	-1.23297
2	Incorrect	Low	-0.22242
2	Incorrect	Low	-0.104888
2	Correct	Low	-0.69708
2	Incorrect	High	-0.427562
2	Correct	Low	0.364123
2	Correct	Low	-0.552223
2	Correct	Low	-1.62507
2	Incorrect	Low	1.30178
2	Incorrect	High	-0.662488
2	Incorrect	Low	-0.655188
2	Correct	Low	-0.555506
2	Correct	Low	-1.22048
2	Incorrect	Low	0.520747
2	Incorrect	Low	-0.0997021
2	Correct	Low	-0.966474
2	Incorrect	Low	1.1536
2	Incorrect	Low	0.475291
2	Incorrect	Low	1.34594
2	Correct	Low	1.22214
2	Incorrect	Low	1.70399
2	Incorrect	Low	-0.0627988
2	Correct	Low	2.39447
2	Correct	Low	0.128143
2	Incorrect	Low	0.947651
2	Correct	Low	-0.706055
2	Correct	Low	-0.731061
2	Correct	High	-1.62857
2	Incorrect	Low	-1.63257
2	Incorrect	Low	1.34789
2	Incorrect	Low	-0.641136
2	Incorrect	Low	-1.17767
2	Correct	Low	-0.940245
2	Incorrect	Low	1.21154
2	Incorrect	Low	1.51616
2	Incorrect	Low	-0.847096
2	Incorrect	Low	-0.448891
2	Incorrect	Low	1.5513
2	Incorrect	Low	0.609423
2	Correct	High	-0.657872
2	Correct	Low	0.227381
2	Incorrect	Low	-1.66085
2	Correct	Low	1.22311
2	Incorrect	High	0.318695
2	Incorrect	Low	0.185843
2	Correct	Low	0.0418911
2	Correct	High	-0.297781
2	Correct	Low	-1.2651
2	Incorrect	Low	1.08914
2	Incorrect	Low	0.574211
2	Incorrect	Low	-0.909633
2	Correct	Low	-0.851773
2	Incorrect	Low	0.426281
2	Correct	High	-0.642383
2	Correct	High	-0.539346
2	Correct	High	-0.722656
2	Correct	Low	-0.432127
2	Correct	Low	-0.44965
2	Correct	Low	0.180321
2	Incorrect	Low	-0.517216
2	Correct	Low	-0.406358
2	Correct	High	-0.496477
2	Correct	High	-0.146118
2	Correct	High	-0.746216
2	Incorrect	Low	-0.890426
2	Incorrect	Low	-0.986897
2	Incorrect	High	2.20925
2	Incorrect	Low	-0.411939
2	Correct	Low	1.32302
2	Incorrect	Low	-0.069237
2	Correct	Low	-0.415325
2	Correct	High	-0.732051
2	Correct	High	0.381369
2	Incorrect	High	-0.38821
2	Incorrect	Low	-0.380079
2	Correct	Low	-0.115553
2	Correct	Low	-0.238636
2	Correct	High	-0.568616
2	Incorrect	Low	-0.563209
2	Incorrect	Low	-0.441225
2	Incorrect	Low	1.28593
2	Incorrect	Low	-0.783275
2	Incorrect	Low	-0.882382
2	Incorrect	Low	0.0818768
2	Incorrect	Low	-0.510046
2	Incorrect	Low	0.0206506
2	Correct	Low	-0.409051
2	Incorrect	High	2.00067
2	Correct	High	-0.390199
2	Incorrect	Low	-0.578067
2	Incorrect	Low	2.59909
2	Incorrect	Low	2.13587
2	Incorrect	Low	3.25615
2	Incorrect	Low	-0.786821
2	Correct	High	-0.513636
2	Correct	High	-0.676719
2	Correct	High	-0.962516
2	Incorrect	Low	0.0646364
2	Correct	Low	-0.189813
2	Incorrect	Low	-0.0491204
2	Incorrect	Low	-0.429181
2	Correct	Low	0.224037
2	Incorrect	Low	1.77735
2	Incorrect	Low	-0.292527
2	Correct	High	-0.211953
2	Incorrect	High	2.54621
2	Incorrect	Low	-0.555288
2	Incorrect	Low	0.316124
2	Correct	Low	0.054875
2	Incorrect	Low	0.0105769
2	Incorrect	Low	1.71696
2	Correct	Low	-0.45545
2	Incorrect	Low	-0.503006
2	Incorrect	Low	-0.769081
2	Incorrect	Low	1.40707
2	Correct	Low	-0.51913
2	Incorrect	Low	1.46528
2	Incorrect	Low	0.316213
2	Correct	Low	-0.405074
2	Incorrect	Low	0.0485725
2	Incorrect	Low	-0.309403
2	Incorrect	Low	-0.500545
2	Correct	Low	-1.20566
2	Correct	Low	-1.11791
2	Incorrect	Low	-0.198529
2	Incorrect	Low	-0.802718
2	Incorrect	Low	0.867114
2	Incorrect	Low	0.627272
2	Incorrect	Low	1.27024
2	Incorrect	Low	-0.31267
2	Incorrect	Low	-0.481596
2	Incorrect	Low	-0.986364
2	Incorrect	Low	-0.307911
2	Correct	Low	-0.845889
2	Incorrect	Low	-0.965667
2	Incorrect	Low	-1.23218
2	Correct	Low	-1.09722
2	Incorrect	Low	-0.278008
2	Incorrect	Low	0.282202
2	Correct	Low	-0.682226
2	Incorrect	Low	-0.473188
2	Incorrect	Low	-0.309717
2	Incorrect	Low	0.154561
2	Correct	High	-1.21341
2	Incorrect	Low	1.95169
2	Correct	Low	0.567905
2	Incorrect	Low	1.19323
2	Correct	Low	-0.343022
2	Incorrect	Low	1.03269
2	Correct	Low	-0.789592
2	Incorrect	Low	0.307416
2	Correct	High	-0.585327
2	Incorrect	High	2.62856
2	Incorrect	Low	-0.94996
2	Incorrect	Low	0.246102
2	Incorrect	Low	-0.447902
2	Correct	Low	-1.32092
2	Incorrect	High	3.13074
2	Incorrect	Low	1.01343
2	Correct	High	-0.238474
2	Incorrect	Low	-0.191628
2	Incorrect	High	0.270648
2	Incorrect	Low	1.12083
2	Correct	Low	-0.447255
2	Correct	Low	0.697754
2	Correct	Low	-1.04042
3	Incorrect	Low	1.03871
3	Incorrect	Low	-1.33508
3	Incorrect	Low	0.88709
3	Incorrect	Low	-1.08752
3	Incorrect	Low	-0.179973
3	Correct	High	-0.846649
3	Correct	High	0.769312
3	Correct	High	-0.305156
3	Correct	High	0.648832
3	Correct	High	0.0563955
3	Incorrect	Low	0.241301
3	Correct	Low	-0.0825474
3	Correct	High	-1.13418
3	Correct	High	0.127967
3	Correct	High	-0.888277
3	Incorrect	Low	0.00301116
3	Correct	High	-1.42075
3	Correct	High	1.57893
3	Correct	High	-1.09391
3	Correct	High	0.379291
3	Incorrect	Low	2.36165
3	Correct	Low	1.56646
3	Correct	High	-1.3094
3	Correct	High	0.244228
3	Correct	High	-0.511053
3	Correct	High	-0.438638
3	Incorrect	High	0.727503
3	Correct	High	2.09598
3	Correct	High	-0.173489
3	Correct	High	-0.495967
3	Incorrect	Low	0.907357
3	Incorrect	Low	-0.0188872
3	Incorrect	Low	-0.90372
3	Incorrect	Low	-0.867863
3	Correct	High	-0.0232657
3	Correct	Low	0.100636
3	Correct	High	-0.85981
3	Correct	High	0.899338
3	Correct	High	0.0283335
3	Correct	High	-1.15902
3	Incorrect	Low	-0.164717
3	Correct	High	0.481305
3	Correct	High	-1.51599
3	Correct	High	0.35997
3	Correct	High	-0.013608
3	Incorrect	Low	-1.10923
3	Incorrect	Low	-1.47859
3	Incorrect	Low	2.54999
3	Incorrect	Low	0.760133
3	Correct	High	0.603562
3	Correct	Low	0.2041
3	Correct	High	-0.68586
3	Correct	High	-0.909055
3	Correct	High	-0.112067
3	Correct	High	-0.492239
3	Incorrect	Low	-0.780062
3	Incorrect	High	-0.72522
3	Incorrect	Low	0.752873
3	Incorrect	Low	-0.00709551
3	Correct	Low	-0.859112
3	Incorrect	High	1.58534
3	Correct	High	-0.702883
3	Correct	High	-0.345282
3	Correct	High	-0.826143
3	Incorrect	Low	-0.468131
3	Incorrect	Low	-0.910635
3	Incorrect	Low	1.21481
3	Incorrect	Low	2.01642
3	Correct	Low	-0.747234
3	Incorrect	Low	-0.536038
3	Correct	Low	1.16012
3	Correct	High	-0.305036
3	Correct	High	-0.884355
3	Correct	High	-0.705439
3	Correct	Low	-0.859003
3	Correct	High	0.0764665
3	Correct	High	-0.225198
3	Correct	High	-1.09971
3	Correct	High	-0.131844
3	Incorrect	Low	-0.179388
3	Correct	Low	1.484
3	Correct	Low	0.0573274
3	Correct	High	-0.0601667
3	Correct	High	0.704471
3	Correct	Low	2.24933
3	Incorrect	High	3.98052
3	Incorrect	Low	-0.0688014
3	Correct	High	-0.515433
3	Correct	High	-0.127456
3	Incorrect	High	-0.293
3	Incorrect	Low	-1.01884
3	Incorrect	Low	2.45407
3	Correct	High	-0.740927
3	Correct	High	-0.654797
3	Incorrect	Low	-0.406761
3	Correct	High	0.349682
3	Correct	High	-0.519562
3	Correct	High	0.184995
3	Correct	High	0.232927
3	Incorrect	High	-0.190567
3	Incorrect	High	0.117783
3	Incorrect	Low	-0.068936
3	Correct	Low	-0.399997
3	Correct	High	-0.262958
3	Incorrect	Low	-0.595596
3	Incorrect	Low	-0.931412
3	Correct	High	-0.673953
3	Correct	High	-0.889039
3	Correct	High	-0.455758
3	Incorrect	Low	-0.669851
3	Incorrect	High	-0.668298
3	Incorrect	Low	-0.428154
3	Correct	Low	-0.488377
3	Correct	High	-0.53552
3	Incorrect	Low	3.01986
3	Incorrect	Low	1.20461
3	Correct	High	-0.349865
3	Correct	High	0.449138
3	Correct	High	-0.488491
3	Incorrect	Low	2.67079
3	Incorrect	Low	-0.695366
3	Correct	High	-0.733459
3	Correct	High	-0.331624
3	Correct	High	-0.431277
3	Incorrect	Low	0.0160697
3	Incorrect	Low	2.89112
3	Incorrect	Low	-0.0480047
3	Incorrect	Low	-0.291596
3	Incorrect	High	-0.781314
3	Correct	High	0.684974
3	Correct	High	0.152797
3	Correct	High	-0.53272
3	Correct	High	-0.484886
3	Correct	High	-0.206983
3	Incorrect	Low	0.217613
3	Correct	High	-0.768688
3	Correct	High	-0.628844
3	Correct	High	-0.195149
3	Correct	High	-0.557305
3	Correct	Low	0.0212401
3	Correct	High	-0.322435
3	Correct	High	-0.39482
3	Correct	High	-0.431956
3	Correct	High	0.316144
3	Incorrect	Low	3.07115
3	Correct	High	1.11695
3	Correct	High	-0.393333
3	Correct	High	0.207274
3	Correct	High	-0.0683323
3	Incorrect	Low	1.29182
3	Incorrect	High	-0.526206
3	Correct	Low	-0.836134
3	Correct	High	-0.648478
3	Correct	High	0.339181
3	Correct	High	-0.187509
3	Incorrect	Low	1.80018
3	Incorrect	Low	2.03077
3	Correct	Low	-1.16641
3	Correct	High	-0.386541
3	Correct	High	-0.0764085
3	Incorrect	Low	-0.447019
3	Correct	High	-0.829759
3	Correct	High	-0.850485
3	Correct	High	0.485917
3	Correct	High	-0.412079
3	Incorrect	Low	-0.236761
3	Incorrect	Low	1.07904
3	Correct	Low	-0.456716
3	Correct	High	-0.610753
3	Correct	High	-1.12021
3	Correct	High	-1.12899
3	Correct	High	-0.356729
3	Correct	High	0.493307
3	Correct	High	-0.27438
3	Correct	High	0.208197
3	Correct	High	-0.549064
3	Correct	High	-1.14587
3	Correct	High	0.816905
3	Correct	High	-1.25629
3	Correct	High	0.262992
3	Correct	High	-0.908964
3	Correct	High	-0.0747931
3	Correct	High	0.58481
3	Correct	High	-0.472861
3	Correct	High	-0.421362
3	Incorrect	High	2.03915
3	Correct	High	0.149683
3	Correct	High	-0.514925
3	Correct	High	1.07419
3	Correct	High	-0.641197
3	Incorrect	High	3.22123
3	Incorrect	Low	-0.364132
3	Correct	Low	-0.909247
3	Incorrect	High	-0.371872
3	Incorrect	High	-0.578345
3	Incorrect	Low	2.50369
3	Incorrect	Low	-0.634008
3	Incorrect	Low	0.418228
3	Incorrect	High	-0.467174
3	Correct	Low	-0.213388
3	Correct	Low	1.44376
3	Correct	High	-0.0399914
3	Correct	High	0.0748721
3	Correct	High	0.0947557
3	Correct	High	-0.864949
4	Incorrect	Low	-1.35156
4	Incorrect	Low	0.419707
4	Incorrect	Low	-0.57601
4	Correct	Low	-0.707608
4	Incorrect	Low	-0.542657
4	Incorrect	Low	-0.587766
4	Correct	Low	-0.981863
4	Incorrect	Low	0.0283948
4	Incorrect	Low	0.333329
4	Incorrect	Low	-0.504989
4	Incorrect	Low	0.260124
4	Incorrect	Low	-0.454236
4	Incorrect	Low	0.267507
4	Correct	Low	-0.963269
4	Incorrect	Low	-1.223
4	Incorrect	Low	-0.815219
4	Incorrect	Low	-0.0904955
4	Incorrect	Low	-0.0888371
4	Correct	Low	-0.813627
4	Incorrect	Low	-0.953028
4	Correct	Low	-0.411373
4	Correct	Low	-0.0500248
4	Incorrect	Low	2.01877
4	Incorrect	Low	1.26558
4	Incorrect	Low	0.683501
4	Incorrect	Low	1.84153
4	Incorrect	Low	-0.502571
4	Incorrect	Low	0.560169
4	Incorrect	Low	-0.852157
4	Incorrect	Low	-0.407193
4	Correct	Low	0.380379
4	Incorrect	Low	0.708984
4	Correct	Low	-0.869339
4	Correct	Low	1.02044
4	Incorrect	Low	-0.0186971
4	Correct	Low	-0.642654
4	Incorrect	Low	-0.932415
4	Correct	Low	-1.37947
4	Correct	Low	-0.414854
4	Incorrect	Low	0.390535
4	Correct	Low	-0.46233
4	Incorrect	Low	0.870156
4	Correct	Low	0.885833
4	Incorrect	Low	-1.15681
4	Incorrect	Low	-0.370276
4	Correct	Low	-1.20941
4	Correct	Low	2.0392
4	Correct	Low	0.371831
4	Correct	Low	0.562332
4	Incorrect	Low	3.51009
4	Incorrect	Low	-0.594448
4	Incorrect	Low	2.22677
4	Correct	Low	0.0913608
4	Incorrect	Low	0.305113
4	Incorrect	Low	-0.113447
4	Incorrect	Low	-0.596002
4	Incorrect	Low	-0.84772
4	Incorrect	Low	-0.816457
4	Incorrect	Low	-0.831942
4	Incorrect	Low	0.0887558
4	Incorrect	Low	-0.82628
4	Incorrect	Low	-0.814832
4	Correct	Low	2.01301
4	Correct	Low	1.82992
4	Correct	Low	0.228434
4	Incorrect	Low	0.761397
4	Correct	Low	-0.949049
4	Incorrect	Low	0.304379
4	Incorrect	Low	-1.17325
4	Incorrect	Low	-0.951528
4	Incorrect	Low	-0.472378
4	Correct	Low	-0.266885
4	Incorrect	Low	-1.03009
4	Incorrect	Low	-0.384537
4	Incorrect	Low	-0.879174
4	Incorrect	Low	1.25716
4	Correct	Low	0.382094
4	Correct	Low	3.21125
4	Correct	Low	1.5942
4	Incorrect	Low	2.94121
4	Incorrect	Low	-1.05534
4	Incorrect	Low	0.272541
4	Incorrect	Low	0.247171
4	Correct	Low	-0.0120033
4	Correct	Low	-0.547021
4	Correct	Low	-0.348214
4	Incorrect	Low	0.443488
4	Incorrect	Low	-0.935555
4	Incorrect	Low	0.332202
4	Incorrect	Low	-0.136822
4	Incorrect	Low	-0.7758
4	Incorrect	Low	-0.44412
4	Incorrect	Low	0.539526
4	Correct	Low	-0.942435
4	Correct	Low	-0.459599
4	Incorrect	Low	1.91538
4	Incorrect	Low	-0.0185223
4	Incorrect	Low	-0.817468
4	Incorrect	Low	-0.373781
4	Incorrect	Low	-0.0286477
4	Incorrect	Low	0.0644375
4	Incorrect	Low	-0.373892
4	Correct	Low	-1.03459
4	Correct	Low	0.159068
4	Correct	Low	0.705755
4	Incorrect	Low	1.63443
4	Correct	Low	-0.0144159
4	Correct	Low	-0.14157
4	Incorrect	Low	-0.786405
4	Incorrect	Low	0.340026
4	Incorrect	Low	-0.606836
4	Incorrect	Low	-0.572676
4	Incorrect	Low	-0.575305
4	Incorrect	Low	0.14345
4	Incorrect	Low	-1.39806
4	Correct	Low	-0.25156
4	Incorrect	Low	0.322034
4	Incorrect	Low	-1.57047
4	Incorrect	Low	0.182247
4	Correct	Low	-1.08152
4	Incorrect	Low	1.27406
4	Incorrect	Low	-0.57458
4	Incorrect	Low	-0.746385
4	Incorrect	Low	-0.709699
4	Incorrect	Low	-1.10373
4	Incorrect	Low	-0.89272
4	Incorrect	Low	-0.77098
4	Incorrect	Low	-0.492534
4	Incorrect	Low	-0.387721
4	Incorrect	Low	-1.10228
4	Incorrect	Low	-1.57888
4	Incorrect	Low	-0.649335
4	Incorrect	Low	0.870688
4	Incorrect	Low	2.73309
4	Incorrect	Low	0.518179
4	Correct	Low	-0.133505
4	Correct	Low	0.0561918
4	Incorrect	Low	0.865072
4	Incorrect	Low	2.38665
4	Correct	Low	-0.623013
4	Incorrect	Low	-0.192286
4	Incorrect	Low	-0.198379
4	Incorrect	Low	-0.256951
4	Incorrect	Low	-0.444761
4	Incorrect	Low	0.318386
4	Incorrect	Low	-0.54654
4	Incorrect	Low	0.507354
4	Incorrect	Low	0.769039
4	Incorrect	Low	2.38026
4	Incorrect	Low	0.979482
4	Correct	Low	-0.0941023
4	Incorrect	Low	1.68665
4	Incorrect	Low	-0.508933
4	Incorrect	Low	0.0253057
4	Incorrect	Low	2.37982
4	Correct	Low	-0.526239
4	Incorrect	Low	0.697054
4	Correct	Low	1.26681
4	Correct	Low	0.0187696
4	Incorrect	Low	-0.543713
4	Correct	Low	-0.410581
4	Correct	Low	0.057561
4	Correct	Low	0.724134
4	Incorrect	Low	0.887904
4	Correct	Low	0.451292
4	Correct	Low	-0.626134
4	Incorrect	Low	-0.325026
4	Incorrect	Low	-0.796324
4	Incorrect	Low	-1.0668
4	Incorrect	Low	-1.32243
4	Correct	Low	-0.271727
4	Incorrect	Low	0.777798
4	Correct	Low	1.3906
4	Incorrect	Low	-0.702729
4	Correct	Low	1.89263
4	Correct	Low	0.907666
4	Incorrect	Low	2.32281
4	Correct	Low	0.53714
4	Incorrect	Low	0.212367
4	Correct	Low	1.45302
4	Incorrect	Low	1.92615
4	Incorrect	Low	-0.693659
4	Incorrect	Low	-0.365854
4	Incorrect	Low	-0.113248
4	Correct	Low	-1.39384
4	Correct	Low	1.12627
4	Incorrect	Low	-0.739628
4	Incorrect	Low	1.02707
4	Correct	Low	-0.0402686
4	Correct	High	-0.298167
4	Correct	Low	0.891188
4	Incorrect	Low	-0.472763
4	Incorrect	Low	-0.656407
4	Incorrect	Low	0.635083
4	Incorrect	Low	-0.202718
4	Correct	Low	-0.606714
4	Incorrect	Low	-1.53812
4	Incorrect	Low	-0.811425
4	Correct	Low	-0.805382
4	Incorrect	Low	-1.18822
4	Incorrect	Low	0.223721
4	Incorrect	Low	-0.918736
4	Incorrect	High	-1.06254
4	Correct	High	-1.1214
4	Correct	Low	0.188464
4	Incorrect	Low	1.76285
4	Correct	Low	-0.149806
4	Correct	Low	-0.437738
4	Incorrect	Low	-0.732741
4	Correct	Low	-0.183396
4	Incorrect	Low	-0.182135
4	Incorrect	Low	-0.115988
4	Incorrect	Low	1.26935
4	Correct	Low	0.00360009
4	Correct	Low	0.0541927
4	Correct	Low	-1.05537
4	Correct	Low	0.0205724
4	Correct	Low	0.514814
4	Correct	Low	-0.454726
4	Correct	Low	0.117148
4	Incorrect	Low	0.858826
4	Correct	Low	0.148853
4	Incorrect	Low	2.56992
4	Incorrect	Low	0.448222
4	Incorrect	Low	-1.08921
4	Incorrect	Low	-1.36939
4	Incorrect	Low	0.629202
4	Incorrect	Low	-0.87291
4	Incorrect	Low	1.30717
4	Correct	Low	-0.348609
4	Incorrect	Low	-1.34337
4	Incorrect	Low	-1.56271
4	Correct	Low	-1.31505
5	Incorrect	Low	0.477184
5	Incorrect	High	-0.430229
5	Incorrect	Low	-0.0765152
5	Correct	High	0.328708
5	Correct	High	0.812358
5	Incorrect	Low	0.112005
5	Correct	Low	-0.867057
5	Correct	High	0.640802
5	Incorrect	Low	0.104571
5	Correct	Low	-1.12818
5	Incorrect	Low	0.229626
5	Incorrect	High	-0.749485
5	Incorrect	High	0.0628582
5	Incorrect	Low	0.914696
5	Incorrect	Low	0.211889
5	Correct	Low	-0.331857
5	Incorrect	Low	-0.457449
5	Incorrect	Low	0.71316
5	Correct	High	-1.32011
5	Correct	High	-0.759352
5	Incorrect	High	0.630952
5	Correct	High	-1.00803
5	Correct	High	-0.131944
5	Correct	High	-1.46036
5	Incorrect	Low	0.082244
5	Incorrect	Low	-1.22012
5	Correct	Low	1.34845
5	Incorrect	High	0.820821
5	Incorrect	Low	0.711491
5	Incorrect	Low	-0.382037
5	Incorrect	Low	-0.814207
5	Incorrect	Low	2.14191
5	Incorrect	Low	1.16286
5	Incorrect	Low	-0.0159515
5	Incorrect	Low	-1.07908
5	Correct	Low	-0.96388
5	Incorrect	Low	0.812731
5	Incorrect	Low	-0.332865
5	Correct	Low	-1.37754
5	Correct	High	-0.242463
5	Correct	High	-0.132599
5	Correct	High	-0.938216
5	Correct	High	-0.591749
5	Correct	High	-1.73937
5	Correct	High	-1.11142
5	Incorrect	High	-1.41246
5	Correct	Low	0.602074
5	Correct	High	1.97666
5	Incorrect	Low	0.380737
5	Incorrect	Low	1.47905
5	Incorrect	Low	1.28418
5	Correct	High	1.72962
5	Incorrect	Low	-0.0830015
5	Incorrect	Low	1.81345
5	Correct	High	0.961974
5	Incorrect	High	0.673717
5	Incorrect	Low	-1.37519
5	Incorrect	Low	2.06285
5	Correct	Low	0.326092
5	Correct	Low	-0.636281
5	Correct	High	-1.32367
5	Correct	High	-1.11705
5	Incorrect	High	1.7318
5	Incorrect	Low	-1.40836
5	Incorrect	High	-1.36324
5	Correct	High	-1.48801
5	Correct	High	-0.344893
5	Correct	High	-0.719695
5	Incorrect	High	-0.201916
5	Correct	Low	-0.624835
5	Incorrect	High	-1.57909
5	Correct	High	-1.46975
5	Incorrect	High	0.385947
5	Correct	Low	0.0328345
5	Correct	Low	0.204974
5	Correct	Low	1.94568
5	Incorrect	Low	0.907014
5	Incorrect	Low	0.263778
5	Correct	Low	-0.59444
5	Incorrect	High	-0.447431
5	Incorrect	Low	0.100845
5	Incorrect	Low	-0.307873
5	Incorrect	Low	0.154023
5	Incorrect	High	-0.121504
5	Incorrect	High	1.03497
5	Incorrect	Low	2.31284
5	Incorrect	Low	0.124216
5	Incorrect	High	0.238502
5	Incorrect	High	-0.197411
5	Incorrect	High	-0.390571
5	Incorrect	Low	-0.199004
5	Incorrect	Low	0.264037
5	Incorrect	High	-1.67063
5	Correct	High	0.576312
5	Correct	Low	1.92907
5	Incorrect	Low	-0.964625
5	Incorrect	High	2.61835
5	Correct	High	0.156841
5	Incorrect	High	-0.33307
5	Correct	Low	0.42344
5	Correct	High	-1.34125
5	Correct	High	-0.105489
5	Incorrect	High	-0.757855
5	Correct	Low	1.3925
5	Incorrect	Low	0.212484
5	Incorrect	Low	0.647316
5	Correct	High	0.52413
5	Incorrect	High	-1.22346
5	Correct	High	0.470849
5	Correct	Low	1.55226
5	Incorrect	Low	-0.0875443
5	Incorrect	High	-0.104019
5	Incorrect	Low	0.286953
5	Incorrect	High	-0.251276
5	Correct	Low	-0.302471
5	Correct	High	-0.362678
5	Correct	High	-1.52956
5	Incorrect	Low	0.191167
5	Correct	High	-0.914144
5	Incorrect	High	-1.17343
5	Correct	High	1.51721
5	Correct	High	0.0380639
5	Correct	Low	0.828399
5	Incorrect	High	1.08479
5	Correct	High	-1.11833
5	Incorrect	High	0.581622
5	Correct	High	-1.15265
5	Incorrect	High	0.232749
5	Correct	High	-0.340652
5	Incorrect	High	-0.87917
5	Correct	High	1.17668
5	Correct	Low	1.33652
5	Incorrect	High	0.249362
5	Incorrect	Low	1.0063
5	Correct	High	0.59683
5	Incorrect	High	-0.983612
5	Incorrect	Low	1.57264
5	Correct	Low	0.163238
5	Correct	High	-1.22184
5	Correct	High	-0.972616
5	Correct	High	0.380229
5	Incorrect	High	-1.03535
5	Incorrect	High	-0.0286386
5	Incorrect	Low	0.557731
5	Incorrect	Low	1.20987
5	Incorrect	High	0.50316
5	Incorrect	Low	0.089481
5	Correct	High	0.306405
5	Correct	Low	-0.395735
5	Incorrect	Low	0.843091
5	Correct	High	-0.872536
5	Correct	Low	-1.08207
5	Correct	High	-1.38745
5	Incorrect	Low	-0.384819
5	Incorrect	Low	1.09783
5	Incorrect	High	-1.04023
5	Incorrect	High	-1.61597
5	Correct	High	-1.39589
5	Incorrect	High	1.52619
5	Incorrect	Low	-1.41262
5	Incorrect	High	-0.0772062
5	Correct	High	1.02008
5	Correct	High	0.138284
5	Correct	High	-0.0105941
5	Incorrect	Low	-1.3999
5	Incorrect	Low	-0.410692
5	Incorrect	Low	1.84406
5	Incorrect	High	2.00061
5	Incorrect	Low	0.284057
5	Incorrect	Low	-1.07051
5	Correct	Low	-0.900867
5	Incorrect	Low	1.24533
5	Incorrect	High	0.840947
5	Correct	High	-1.78452
5	Incorrect	High	-0.896387
5	Correct	High	1.06292
5	Incorrect	High	-0.509111
5	Incorrect	High	-0.461278
5	Incorrect	Low	1.17401
5	Incorrect	Low	2.00019
5	Correct	High	-0.954094
5	Incorrect	High	1.29171
5	Incorrect	High	0.133015
5	Incorrect	High	-0.365855
5	Incorrect	High	2.3662
5	Incorrect	Low	0.748705
5	Incorrect	High	0.744572
5	Incorrect	High	0.749243
5	Correct	Low	0.458922
5	Incorrect	Low	0.446389
5	Correct	Low	-1.42809
5	Incorrect	High	-0.15969
5	Correct	Low	1.23587
5	Incorrect	High	-0.637105
5	Incorrect	High	-1.0979
5	Correct	Low	0.587793
5	Correct	High	-1.28031
5	Incorrect	High	-1.68396
5	Incorrect	High	-1.18337
5	Incorrect	High	-1.1269
5	Incorrect	High	0.191258
5	Correct	High	-0.985186
5	Correct	High	2.13789
5	Incorrect	High	1.0325
5	Correct	High	-0.818977
5	Incorrect	Low	0.444949
5	Incorrect	High	-0.185642
5	Incorrect	High	0.475124
5	Correct	High	-0.721453
5	Incorrect	High	-0.151124
5	Correct	High	0.409182
5	Correct	High	0.237636
5	Incorrect	High	-0.882259
5	Incorrect	High	-1.62386
5	Incorrect	High	-0.111902
5	Correct	High	-1.04426
5	Incorrect	High	-0.940018
5	Correct	High	-0.361621
5	Incorrect	High	-0.845125
5	Correct	High	-0.796629
5	Correct	High	-0.147502
5	Incorrect	Low	1.14234
5	Incorrect	High	0.755452
5	Incorrect	High	-0.825414
5	Correct	High	-0.448486
5	Correct	Low	0.0386642
5	Incorrect	Low	1.03317
5	Incorrect	Low	1.46228
5	Correct	High	0.0240339
5	Incorrect	High	1.07852
5	Correct	High	-0.889153
5	Correct	High	0.699221
6	Incorrect	Low	1.02666
6	Correct	Low	-0.14827
6	Correct	High	-0.927773
6	Correct	High	2.0181
6	Correct	High	-0.0819593
6	Correct	High	-1.11095
6	Incorrect	Low	2.45104
6	Incorrect	Low	-1.2176
6	Incorrect	Low	-0.192029
6	Incorrect	Low	-0.738458
6	Incorrect	High	-0.691626
6	Incorrect	High	0.603624
6	Incorrect	Low	0.435369
6	Incorrect	High	-0.180991
6	Correct	High	-0.267586
6	Correct	High	0.0525182
6	Incorrect	Low	0.811024
6	Incorrect	Low	-0.1508
6	Correct	High	-1.25542
6	Correct	High	-1.01131
6	Correct	High	-0.639257
6	Incorrect	Low	-0.610284
6	Correct	Low	-0.0500973
6	Correct	Low	-0.819433
6	Correct	High	-0.338225
6	Correct	High	0.184784
6	Incorrect	Low	-0.39742
6	Incorrect	Low	-0.166402
6	Incorrect	Low	0.788699
6	Incorrect	Low	-0.474713
6	Correct	Low	-0.828305
6	Correct	High	0.251501
6	Incorrect	Low	2.05369
6	Incorrect	Low	2.11434
6	Correct	High	0.0894096
6	Correct	High	-0.837935
6	Correct	High	0.937539
6	Incorrect	Low	1.10268
6	Incorrect	Low	-0.795808
6	Incorrect	Low	-0.222774
6	Incorrect	Low	1.55566
6	Correct	Low	0.0313791
6	Correct	High	-0.180448
6	Correct	High	-0.35871
6	Incorrect	High	-0.5356
6	Incorrect	High	-0.550325
6	Correct	High	-0.702812
6	Correct	High	-0.549542
6	Correct	High	-0.120173
6	Correct	Low	-0.24408
6	Incorrect	High	-1.22797
6	Correct	Low	-1.13342
6	Correct	High	-0.0449319
6	Correct	High	3.29544
6	Incorrect	Low	0.805548
6	Correct	High	-0.914921
6	Correct	High	-0.872789
6	Correct	High	-0.350652
6	Correct	High	-0.140432
6	Correct	High	-1.26557
6	Correct	High	1.17948
6	Incorrect	Low	1.71383
6	Correct	High	0.0686597
6	Correct	High	-1.3944
6	Correct	High	-1.15407
6	Correct	High	-1.13879
6	Correct	High	0.0463369
6	Correct	High	-0.135033
6	Correct	High	0.752533
6	Correct	High	0.287108
6	Correct	High	-1.01934
6	Correct	High	0.357059
6	Incorrect	Low	-0.290898
6	Correct	Low	-0.409498
6	Correct	High	0.776782
6	Correct	High	-1.10149
6	Correct	High	0.363742
6	Incorrect	Low	3.94359
6	Correct	Low	-1.30594
6	Correct	High	-0.0674754
6	Correct	High	0.698355
6	Correct	High	-0.253641
6	Correct	Low	-0.0389345
6	Correct	High	0.127953
6	Correct	High	0.675508
6	Correct	High	-0.0125581
6	Correct	High	-0.454079
6	Incorrect	Low	1.00953
6	Incorrect	Low	-0.624169
6	Incorrect	Low	0.071891
6	Incorrect	Low	-0.682623
6	Correct	Low	1.88698
6	Correct	Low	-0.824421
6	Correct	High	-0.917146
6	Correct	High	-0.892242
6	Correct	High	0.286867
6	Correct	High	0.355809
6	Incorrect	Low	1.10671
6	Incorrect	Low	1.53461
6	Incorrect	Low	-0.775929
6	Incorrect	Low	1.43787
6	Correct	High	-0.28436
6	Incorrect	High	-0.179833
6	Correct	Low	0.168963
6	Incorrect	Low	-0.84924
6	Incorrect	Low	-0.0870605
6	Correct	Low	-1.21817
6	Incorrect	Low	-0.0221354
6	Correct	High	-0.369298
6	Correct	High	-1.02552
6	Correct	High	-0.596742
6	Correct	High	-0.867174
6	Incorrect	Low	-0.279178
6	Incorrect	Low	-1.00696
6	Correct	Low	-0.889115
6	Correct	High	-0.570333
6	Correct	High	0.23648
6	Incorrect	Low	2.00693
6	Correct	Low	3.27977
6	Correct	High	0.11545
6	Correct	High	0.174701
6	Correct	High	0.0622765
6	Incorrect	Low	0.696775
6	Incorrect	Low	-1.0825
6	Incorrect	Low	0.0648622
6	Correct	High	-0.926071
6	Correct	High	-0.366991
6	Incorrect	Low	-0.173357
6	Correct	Low	-0.474198
6	Correct	High	-0.185108
6	Incorrect	High	-0.803877
6	Incorrect	Low	-0.738809
6	Incorrect	Low	-0.626554
6	Correct	Low	-0.828249
6	Correct	High	0.0964818
6	Correct	High	0.122772
6	Incorrect	High	-0.992819
6	Incorrect	Low	-0.266097
6	Incorrect	Low	2.3455
6	Incorrect	High	2.05281
6	Correct	Low	-0.202085
6	Correct	Low	0.160851
6	Correct	Low	-0.728193
6	Incorrect	Low	1.81941
6	Correct	Low	-0.549203
6	Incorrect	High	2.70373
6	Correct	High	0.446195
6	Correct	High	-1.07184
6	Correct	High	-0.383861
6	Incorrect	Low	-0.108762
6	Correct	High	1.02409
6	Correct	High	0.630875
6	Correct	High	0.127641
6	Correct	High	-0.0498531
6	Incorrect	Low	-0.0756582
6	Correct	Low	0.157925
6	Correct	High	-0.430594
6	Correct	High	-0.736778
6	Correct	High	-1.13584
6	Correct	High	0.238232
6	Correct	High	-0.202183
6	Correct	High	-0.271124
6	Correct	High	-1.45221
6	Correct	High	-0.120615
6	Correct	High	0.123389
6	Correct	Low	0.676884
6	Incorrect	Low	1.72069
6	Correct	Low	-1.22041
6	Correct	High	-0.762619
6	Correct	High	0.307092
6	Correct	High	-0.938128
6	Correct	High	-0.812947
6	Correct	High	0.760079
6	Correct	High	-0.474468
6	Correct	High	-0.12395
6	Correct	Low	0.121777
6	Incorrect	High	0.246753
6	Correct	High	-1.03043
6	Correct	High	-1.24246
6	Correct	High	-0.845676
6	Incorrect	Low	0.302106
6	Correct	Low	0.774444
6	Correct	High	-0.586462
6	Correct	High	-0.536819
6	Correct	High	0.370562
6	Incorrect	Low	-0.745982
6	Incorrect	High	0.506902
6	Incorrect	Low	0.64157
6	Incorrect	Low	2.42342
6	Incorrect	Low	-0.540508
6	Incorrect	High	2.18305
6	Correct	High	-0.407826
6	Incorrect	High	-0.563896
6	Correct	Low	1.45969
6	Correct	High	-1.04968
6	Correct	High	-0.689414
6	Correct	High	-0.372101
6	Correct	High	-1.37677
6	Correct	High	-0.511367
6	Correct	High	0.953155
6	Correct	High	-0.116287
6	Incorrect	Low	1.75853
6	Incorrect	High	-0.526082
6	Correct	Low	1.69277
6	Incorrect	Low	2.52034
6	Correct	High	-0.50053
6	Incorrect	Low	-0.712784
6	Correct	High	0.864021
6	Correct	High	-0.538727
6	Correct	High	-0.145929
6	Correct	High	-0.988837
7	Correct	High	-0.70451
7	Incorrect	High	-0.620658
7	Correct	Low	-0.305232
7	Correct	Low	0.585412
7	Correct	High	-0.694966
7	Correct	High	0.736204
7	Correct	High	2.73441
7	Incorrect	High	-0.799464
7	Correct	Low	2.08871
7	Incorrect	High	-0.468891
7	Correct	Low	-0.148238
7	Correct	High	0.0726617
7	Correct	High	-0.302964
7	Correct	High	-0.753261
7	Correct	High	0.137783
7	Correct	High	-0.0218122
7	Correct	High	-0.506841
7	Correct	High	0.108522
7	Correct	High	0.0864972
7	Correct	High	-1.12944
7	Correct	High	-0.725143
7	Correct	Low	2.16872
7	Correct	High	0.818512
7	Correct	High	2.91739
7	Correct	High	-0.543751
7	Correct	High	-0.917568
7	Incorrect	Low	2.04577
7	Incorrect	High	-0.159024
7	Incorrect	Low	-0.374873
7	Incorrect	Low	0.0769419
7	Correct	Low	-0.289966
7	Incorrect	Low	-0.117708
7	Correct	Low	-0.188966
7	Incorrect	Low	0.0700226
7	Correct	Low	1.72794
7	Correct	Low	0.527992
7	Correct	High	0.379134
7	Correct	Low	0.487554
7	Incorrect	Low	-0.208779
7	Correct	Low	-0.250417
7	Correct	High	-0.520609
7	Correct	High	-0.86216
7	Correct	Low	1.60318
7	Correct	Low	-0.96973
7	Incorrect	High	0.186793
7	Incorrect	Low	-0.827921
7	Incorrect	Low	-0.551233
7	Incorrect	Low	-0.834792
7	Incorrect	Low	-0.657547
7	Incorrect	Low	-1.07729
7	Correct	Low	-1.0441
7	Correct	High	-1.06795
7	Correct	High	-0.914341
7	Incorrect	Low	-1.48859
7	Correct	Low	-0.561167
7	Correct	Low	-0.122709
7	Correct	Low	-1.08796
7	Correct	Low	0.581962
7	Correct	Low	3.99245
7	Correct	Low	0.436721
7	Incorrect	Low	-1.24026
7	Incorrect	Low	-1.17411
7	Correct	Low	0.537014
7	Incorrect	Low	1.44372
7	Correct	Low	-0.812612
7	Correct	High	-0.0146913
7	Correct	High	0.806788
7	Correct	High	-0.422756
7	Incorrect	High	-0.247602
7	Correct	High	1.39916
7	Correct	High	0.831152
7	Incorrect	High	0.387586
7	Correct	High	-0.726358
7	Correct	Low	0.332128
7	Correct	High	-0.785879
7	Correct	High	0.874982
7	Correct	High	-0.172123
7	Correct	High	0.483027
7	Correct	Low	0.27155
7	Correct	High	0.306375
7	Correct	High	-0.475831
7	Correct	High	-0.607859
7	Correct	High	-0.723421
7	Incorrect	High	-0.849516
7	Correct	High	-0.513625
7	Incorrect	High	-0.835034
7	Correct	Low	-0.262939
7	Correct	High	-0.89519
7	Correct	High	0.0330069
7	Incorrect	High	-1.13594
7	Correct	Low	1.2819
7	Incorrect	Low	0.699705
7	Incorrect	Low	0.400311
7	Incorrect	Low	-1.17218
7	Incorrect	Low	-0.863881
7	Correct	High	0.0647574
7	Correct	High	-0.45765
7	Correct	High	-0.100612
7	Correct	High	-0.368728
7	Incorrect	Low	2.15873
7	Correct	High	-0.246841
7	Correct	High	-0.39314
7	Correct	High	1.73449
7	Correct	High	-0.29833
7	Correct	Low	0.533209
7	Correct	High	2.48031
7	Correct	High	-0.627272
7	Incorrect	High	-1.08001
7	Correct	Low	0.914593
7	Incorrect	Low	-1.05435
7	Correct	High	-0.217452
7	Incorrect	High	-1.17132
7	Correct	Low	-0.300196
7	Correct	Low	-0.179355
7	Correct	High	1.56252
7	Correct	High	-0.667831
7	Correct	High	0.52979
7	Correct	High	-0.272959
7	Correct	High	-0.892272
7	Incorrect	Low	3.13651
7	Correct	Low	0.713864
7	Incorrect	Low	-0.359964
7	Incorrect	Low	-1.5636
7	Incorrect	Low	-1.45351
7	Incorrect	Low	-1.19103
7	Correct	Low	-0.751403
7	Correct	High	-1.06474
7	Correct	High	0.141555
7	Correct	High	1.46373
7	Correct	High	-1.02063
7	Correct	High	-0.606936
7	Correct	High	0.539874
7	Correct	High	-0.822423
7	Correct	Low	0.195326
7	Correct	Low	0.964079
7	Correct	High	-0.554688
7	Correct	High	-0.463579
7	Correct	High	0.320954
7	Incorrect	Low	-0.151739
7	Incorrect	Low	-0.190576
7	Incorrect	Low	1.3103
7	Correct	High	-0.391016
7	Incorrect	High	-0.987319
7	Correct	Low	0.0354442
7	Incorrect	High	0.940904
7	Correct	Low	-0.608847
7	Correct	High	-0.866397
7	Correct	High	-0.0796884
7	Incorrect	Low	0.543613
7	Incorrect	Low	0.0283267
7	Incorrect	High	0.470405
7	Incorrect	High	1.34718
7	Correct	Low	-1.06355
7	Incorrect	Low	0.878369
7	Correct	Low	2.11049
7	Correct	High	-0.325772
7	Correct	High	-0.548974
7	Correct	High	0.416123
7	Correct	High	-0.0480611
7	Incorrect	High	3.87111
7	Incorrect	Low	0.238173
7	Incorrect	High	-1.07512
7	Correct	Low	-1.70708
7	Correct	Low	-0.05341
7	Incorrect	Low	0.173251
7	Correct	Low	-0.504995
7	Correct	High	-0.78245
7	Correct	High	-1.18294
7	Correct	High	-0.308927
7	Correct	High	0.0029924
7	Correct	High	0.211299
7	Incorrect	Low	0.917185
7	Incorrect	Low	-1.22903
7	Correct	Low	-0.921019
7	Incorrect	Low	-0.249829
7	Incorrect	Low	-0.816117
7	Incorrect	Low	1.60454
7	Correct	High	0.907357
7	Incorrect	Low	1.09046
7	Incorrect	Low	0.987155
7	Incorrect	Low	0.689641
7	Incorrect	Low	1.63201
7	Correct	Low	-0.441056
7	Incorrect	Low	0.524514
7	Incorrect	Low	0.0518958
7	Incorrect	Low	0.627144
7	Incorrect	Low	-0.0726574
7	Correct	Low	-0.960505
7	Incorrect	Low	2.87984
7	Correct	High	0.725685
7	Correct	High	-0.0231298
7	Correct	High	0.127271
7	Correct	High	-0.0123142
7	Correct	High	1.05564
7	Correct	High	-1.01985
7	Correct	High	-0.229872
7	Correct	High	0.16158
7	Correct	High	-0.28882
7	Correct	High	0.0883543
7	Correct	High	0.155803
7	Correct	High	0.234632
7	Correct	High	-1.16154
7	Correct	High	0.0206692
7	Incorrect	Low	0.69848
7	Correct	High	-0.811593
7	Incorrect	Low	0.0800746
7	Correct	High	-0.694833
7	Correct	High	0.840735
7	Correct	Low	-1.43597
7	Correct	High	-0.862398
7	Correct	High	0.0571927
7	Correct	High	-0.603345
7	Correct	Low	-0.708685
7	Correct	High	-0.760194
7	Correct	High	-1.2968
7	Correct	High	-0.0455797
7	Correct	High	-0.394597
8	Incorrect	Low	1.93939
8	Incorrect	Low	0.896479
8	Correct	Low	-0.59846
8	Incorrect	Low	1.21398
8	Incorrect	Low	0.608213
8	Correct	Low	1.0667
8	Incorrect	Low	1.27887
8	Incorrect	Low	0.733258
8	Incorrect	Low	-1.07499
8	Correct	Low	-0.188481
8	Correct	Low	-0.560434
8	Correct	High	-0.964338
8	Correct	High	-0.866198
8	Correct	High	-0.505735
8	Correct	High	-1.14132
8	Incorrect	Low	0.857607
8	Incorrect	Low	-1.22324
8	Incorrect	Low	0.155231
8	Correct	High	-0.27836
8	Correct	High	-0.906467
8	Correct	Low	-0.476217
8	Correct	High	-0.194733
8	Incorrect	High	1.80365
8	Correct	High	-0.582331
8	Correct	High	0.522092
8	Incorrect	Low	1.6628
8	Incorrect	High	-0.698525
8	Correct	High	-0.59923
8	Correct	High	-0.0604619
8	Correct	High	-0.172794
8	Incorrect	Low	0.559371
8	Incorrect	Low	1.40749
8	Correct	Low	-0.452118
8	Correct	High	-0.453208
8	Correct	High	-0.789704
8	Incorrect	Low	0.832502
8	Correct	High	-0.79184
8	Correct	High	-0.707019
8	Correct	High	-0.824951
8	Correct	High	-0.30558
8	Incorrect	Low	3.63591
8	Correct	High	-0.895122
8	Correct	High	-1.01647
8	Correct	High	-0.163415
8	Incorrect	Low	0.25047
8	Correct	High	-0.602204
8	Correct	High	-0.482038
8	Correct	High	-0.0857561
8	Correct	High	-0.762274
8	Incorrect	Low	1.13128
8	Correct	Low	0.444931
8	Correct	High	1.5581
8	Correct	High	-0.741166
8	Correct	High	-0.786489
8	Correct	High	-0.707705
8	Correct	High	1.02503
8	Correct	High	-0.48872
8	Correct	High	2.90084
8	Correct	High	-1.09792
8	Correct	High	-0.190462
8	Incorrect	Low	2.11168
8	Correct	High	-0.761885
8	Correct	High	-0.188359
8	Correct	High	-1.09894
8	Correct	High	-0.35999
8	Correct	Low	-0.209233
8	Incorrect	Low	1.60299
8	Incorrect	High	-0.941162
8	Correct	High	-0.662064
8	Correct	High	-0.515692
8	Correct	Low	-0.572272
8	Incorrect	High	0.39523
8	Incorrect	Low	-0.575221
8	Correct	High	0.362339
8	Correct	High	-0.0914062
8	Incorrect	Low	0.651436
8	Correct	Low	0.0243753
8	Incorrect	Low	-0.351675
8	Correct	Low	-0.79716
8	Correct	Low	0.619222
8	Correct	High	-0.671007
8	Correct	High	-0.617206
8	Correct	High	-0.647175
8	Correct	High	-0.475172
8	Correct	High	-0.276704
8	Incorrect	Low	-0.443048
8	Incorrect	Low	-0.00397628
8	Correct	High	0.505163
8	Correct	High	-0.427764
8	Correct	High	-1.0588
8	Correct	High	-0.792184
8	Correct	High	-0.695191
8	Correct	Low	1.12256
8	Incorrect	Low	2.22248
8	Correct	High	-0.107864
8	Correct	High	-0.906795
8	Correct	High	-0.383615
8	Incorrect	High	-0.31928
8	Correct	Low	-0.915699
8	Incorrect	Low	0.638769
8	Incorrect	Low	-0.466696
8	Correct	Low	3.02926
8	Correct	Low	-0.214519
8	Incorrect	Low	0.826041
8	Correct	Low	0.512645
8	Correct	High	0.108843
8	Correct	High	-0.0628029
8	Incorrect	Low	2.77392
8	Correct	High	-0.860276
8	Correct	High	-0.989216
8	Correct	High	-0.314104
8	Correct	High	0.147654
8	Incorrect	Low	-0.63208
8	Incorrect	Low	3.13825
8	Incorrect	Low	-0.843974
8	Correct	High	-0.414818
8	Correct	High	1.13896
8	Incorrect	Low	0.336036
8	Incorrect	Low	-0.604185
8	Correct	High	-0.820918
8	Correct	High	0.533316
8	Correct	High	-0.173398
8	Incorrect	High	-1.03135
8	Incorrect	Low	-0.416378
8	Correct	High	-0.0799424
8	Correct	High	-0.69601
8	Correct	High	-0.884645
8	Correct	High	-0.774
8	Incorrect	High	2.22354
8	Incorrect	Low	1.01799
8	Correct	High	-1.20694
8	Correct	High	0.42463
8	Correct	High	-0.816762
8	Correct	Low	0.170511
8	Correct	High	1.55528
8	Correct	High	-0.584805
8	Correct	High	-0.294783
8	Correct	High	-0.944161
8	Correct	High	0.151575
8	Correct	High	-0.686817
8	Correct	High	-0.226519
8	Correct	High	-0.080528
8	Correct	High	-0.756392
8	Incorrect	Low	0.925548
8	Correct	High	-0.649971
8	Correct	High	-0.580966
8	Correct	High	-0.641711
8	Correct	High	-0.263006
8	Correct	Low	1.4722
8	Correct	Low	1.9126
8	Correct	High	-0.641094
8	Correct	High	-0.939882
8	Correct	High	-0.242592
8	Correct	Low	0.130722
8	Incorrect	Low	-1.19779
8	Incorrect	Low	2.11916
8	Correct	High	-0.995855
8	Correct	High	-0.581062
8	Incorrect	Low	0.497179
8	Incorrect	High	-0.366847
8	Incorrect	High	0.212289
8	Correct	Low	1.43597
8	Correct	High	-0.59407
8	Correct	High	0.412397
8	Correct	High	-0.443046
8	Correct	High	-0.689923
8	Correct	High	-0.627686
8	Correct	High	0.0726072
8	Correct	Low	-0.546999
8	Incorrect	High	-0.100968
8	Correct	High	-0.377868
8	Correct	High	0.577879
8	Correct	High	-0.0702109
8	Correct	High	0.171613
8	Correct	High	-1.20032
8	Correct	High	-0.386555
8	Correct	High	-0.696252
8	Correct	High	0.723744
8	Correct	High	-0.191254
8	Correct	High	0.523646
8	Correct	High	-0.614207
8	Correct	High	-0.480396
8	Correct	High	-0.743692
8	Incorrect	Low	3.01895
8	Incorrect	Low	3.7071
8	Incorrect	Low	1.66821
8	Incorrect	Low	-0.522219
8	Correct	Low	-0.653813
8	Incorrect	Low	0.19873
8	Correct	High	-0.204207
8	Correct	High	-0.288848
8	Correct	High	-0.578176
8	Correct	High	-0.179203
8	Correct	High	-0.730011
8	Incorrect	Low	1.37361
8	Correct	High	-0.300714
8	Correct	High	0.504522
8	Correct	High	-0.612201
8	Correct	High	-1.1196
8	Incorrect	Low	0.875059
8	Correct	Low	-0.519606
8	Correct	High	-0.639932
8	Correct	High	-1.02073
8	Correct	High	0.0508786
9	Incorrect	High	0.989175
9	Incorrect	Low	-0.818052
9	Incorrect	Low	1.19386
9	Correct	High	-0.664465
9	Correct	High	1.29569
9	Correct	High	0.263004
9	Correct	Low	1.98811
9	Incorrect	Low	-0.0606485
9	Incorrect	Low	-0.292235
9	Correct	High	-0.494779
9	Correct	High	2.20344
9	Correct	High	0.950248
9	Correct	Low	-2.07404
9	Correct	Low	-0.751446
9	Correct	High	0.413711
9	Correct	High	-0.62827
9	Correct	High	-0.0961222
9	Correct	High	-0.972269
9	Correct	High	0.467257
9	Correct	High	-0.636739
9	Correct	High	-0.158724
9	Incorrect	Low	0.0569647
9	Correct	Low	-0.106358
9	Correct	Low	-0.68795
9	Correct	High	0.356237
9	Correct	High	0.171442
9	Correct	Low	-2.05385
9	Incorrect	Low	-0.0607123
9	Incorrect	Low	-1.01749
9	Incorrect	High	-0.775856
9	Correct	Low	-0.794172
9	Correct	Low	-0.854254
9	Correct	High	0.345489
9	Correct	High	-0.218952
9	Correct	High	-0.323645
9	Correct	High	0.335459
9	Incorrect	Low	-1.06305
9	Incorrect	Low	-0.134728
9	Correct	Low	-1.05556
9	Correct	High	1.2425
9	Correct	High	0.301929
9	Correct	High	0.670185
9	Incorrect	High	-1.22729
9	Incorrect	Low	-1.0434
9	Correct	Low	0.28638
9	Correct	High	2.02378
9	Incorrect	High	-0.199394
9	Correct	High	-0.336284
9	Correct	High	0.0878529
9	Correct	High	0.223371
9	Correct	High	0.156849
9	Correct	Low	1.37322
9	Incorrect	High	3.22516
9	Correct	High	0.163808
9	Correct	High	-0.731834
9	Correct	High	-0.452548
9	Incorrect	High	0.108942
9	Correct	High	0.759586
9	Correct	High	-0.0980918
9	Correct	High	0.735042
9	Correct	High	0.617883
9	Correct	Low	0.206098
9	Correct	Low	0.671736
9	Incorrect	High	0.205598
9	Correct	High	-0.455779
9	Correct	High	0.329301
9	Incorrect	High	3.58712
9	Incorrect	Low	0.0857101
9	Incorrect	Low	-0.599914
9	Incorrect	Low	-1.47932
9	Incorrect	Low	0.351555
9	Correct	Low	0.322262
9	Incorrect	High	0.34174
9	Incorrect	Low	1.25376
9	Correct	Low	-0.880461
9	Correct	Low	0.142106
9	Incorrect	Low	-2.09303
9	Correct	Low	-0.592632
9	Incorrect	Low	-1.59009
9	Correct	High	2.90943
9	Incorrect	Low	-1.57013
9	Incorrect	Low	-2.00987
9	Correct	High	-0.592089
9	Correct	High	-0.882183
9	Correct	High	1.11297
9	Correct	High	1.15124
9	Correct	High	0.682246
9	Correct	High	0.234311
9	Correct	Low	0.418167
9	Incorrect	Low	-0.853489
9	Correct	Low	-0.222417
9	Incorrect	High	0.760945
9	Correct	High	0.0560077
9	Correct	Low	0.620452
9	Correct	High	0.00967914
9	Correct	High	0.240397
9	Correct	High	0.295631
9	Correct	High	-1.2435
9	Correct	High	0.782591
9	Correct	Low	0.225236
9	Correct	High	-0.339101
9	Correct	High	0.769002
9	Correct	High	-0.477028
9	Incorrect	High	-0.243461
9	Correct	High	-1.1954
9	Correct	High	0.210092
9	Correct	Low	-1.28151
9	Correct	High	-1.13734
9	Correct	High	-0.952752
9	Incorrect	High	-0.42217
9	Incorrect	High	0.568935
9	Correct	High	0.298417
9	Correct	High	0.528556
9	Correct	High	-0.00973747
9	Correct	High	-0.698251
9	Correct	High	0.327004
9	Incorrect	Low	1.41789
9	Incorrect	Low	-0.895597
9	Correct	High	-0.411382
9	Correct	High	0.72973
9	Correct	High	0.597619
9	Incorrect	High	0.0039357
9	Incorrect	Low	-1.74056
9	Incorrect	Low	-0.00366221
9	Correct	High	-0.931229
9	Correct	High	-0.371395
9	Correct	High	1.6091
9	Correct	High	-0.0155561
9	Correct	Low	-0.95782
9	Correct	Low	-1.29763
9	Incorrect	Low	0.0011453
9	Incorrect	Low	-1.34188
9	Correct	High	0.792696
9	Incorrect	Low	-0.964991
9	Correct	Low	0.00292574
9	Correct	High	-0.901946
9	Correct	High	-0.767045
9	Correct	High	0.179966
9	Correct	High	0.0393462
9	Correct	High	0.0478636
9	Correct	High	-0.0870814
9	Correct	Low	-0.659612
9	Correct	High	-0.263333
9	Incorrect	Low	0.192112
9	Correct	High	-0.599247
9	Correct	Low	1.97465
9	Correct	High	-0.307751
9	Incorrect	High	-0.840998
9	Incorrect	Low	-1.24964
9	Correct	High	-0.134872
9	Correct	High	-0.565663
9	Correct	High	0.376768
9	Correct	High	1.44022
9	Correct	High	-0.385615
9	Correct	High	-0.194873
9	Correct	High	-0.158412
9	Correct	High	0.355303
9	Correct	High	-0.653276
9	Incorrect	High	2.8578
9	Correct	High	0.220353
9	Incorrect	High	2.68406
9	Correct	High	-0.226425
9	Incorrect	High	1.73668
9	Incorrect	Low	-0.485863
9	Incorrect	Low	-1.52553
9	Correct	Low	1.0044
9	Correct	High	0.742338
9	Correct	High	-0.0680233
9	Incorrect	Low	-0.168988
9	Correct	High	0.0951632
9	Correct	Low	-0.653497
9	Correct	High	-0.371587
9	Correct	High	-0.112173
9	Correct	High	-0.323223
9	Incorrect	Low	-0.498749
9	Incorrect	Low	2.12803
9	Incorrect	Low	2.26642
9	Correct	Low	-0.0590978
9	Incorrect	Low	-0.556717
9	Correct	Low	-1.46966
9	Correct	High	0.137948
9	Correct	High	1.37658
9	Correct	High	0.269805
9	Correct	High	-0.696845
9	Incorrect	Low	-1.42065
9	Correct	High	-1.76915
9	Incorrect	Low	-1.43629
9	Correct	Low	0.277124
9	Correct	High	-0.173673
9	Incorrect	Low	2.95373
9	Correct	Low	0.741009
9	Correct	High	0.874339
9	Correct	High	-0.250046
9	Correct	High	-0.761063
9	Correct	High	0.398508
9	Correct	High	-0.484679
9	Correct	High	-0.0570216
9	Correct	High	0.118478
9	Correct	High	-0.0982997
9	Correct	High	-0.0343784
9	Correct	High	-0.252066
9	Correct	Low	-0.854079
9	Correct	High	-0.172511
9	Correct	High	-0.180881
9	Correct	High	0.427297
9	Correct	High	-0.357883
9	Correct	High	1.64897
9	Incorrect	Low	1.55878
9	Correct	Low	1.15123
9	Correct	High	0.361546
9	Correct	High	1.03221
9	Correct	High	-0.259319
9	Correct	High	1.2267
9	Incorrect	Low	-1.55304
9	Incorrect	Low	-0.479797
9	Incorrect	Low	-0.316767
9	Incorrect	Low	-0.967227
9	Correct	High	-0.576892
9	Correct	Low	-0.520958
9	Incorrect	High	-0.640837
9	Incorrect	Low	-1.56078
9	Correct	High	1.50162
9	Correct	High	-0.456668
10	Incorrect	Low	-1.07825
10	Incorrect	Low	0.497849
10	Incorrect	Low	0.514398
10	Incorrect	Low	2.38708
10	Incorrect	Low	0.496557
10	Incorrect	Low	1.31645
10	Correct	High	0.251578
10	Incorrect	High	-1.29678
10	Correct	High	1.19436
10	Incorrect	Low	0.865802
10	Incorrect	Low	1.31284
10	Correct	Low	1.38499
10	Incorrect	Low	1.71296
10	Incorrect	Low	0.49321
10	Incorrect	Low	-0.400634
10	Incorrect	Low	-0.38971
10	Correct	Low	1.34093
10	Incorrect	Low	-0.0302355
10	Correct	High	-1.19247
10	Incorrect	High	-0.318881
10	Correct	Low	-0.0260061
10	Incorrect	Low	-0.303486
10	Incorrect	Low	-0.74201
10	Incorrect	Low	0.449112
10	Correct	Low	-0.203882
10	Correct	Low	-1.40016
10	Correct	Low	-0.294464
10	Correct	Low	-0.77829
10	Correct	Low	1.01336
10	Correct	High	-1.55686
10	Correct	High	1.159
10	Correct	Low	0.949569
10	Incorrect	Low	-0.4034
10	Incorrect	Low	-0.765175
10	Correct	High	-1.6193
10	Correct	Low	0.743807
10	Incorrect	Low	1.07143
10	Correct	Low	0.196471
10	Incorrect	Low	-0.213185
10	Incorrect	Low	-0.0591725
10	Incorrect	High	-1.56931
10	Incorrect	High	2.42006
10	Incorrect	Low	-0.959698
10	Correct	Low	-0.394235
10	Incorrect	Low	0.147217
10	Correct	Low	-0.715051
10	Correct	High	-1.26345
10	Incorrect	Low	-0.968864
10	Incorrect	Low	-0.37649
10	Incorrect	Low	0.229352
10	Incorrect	Low	-0.954069
10	Correct	Low	-1.19052
10	Incorrect	Low	1.40985
10	Correct	Low	0.178401
10	Incorrect	Low	0.218457
10	Incorrect	Low	-1.60705
10	Correct	Low	-0.652809
10	Incorrect	Low	0.464413
10	Correct	Low	-0.770982
10	Incorrect	Low	0.0753781
10	Correct	High	-0.32946
10	Incorrect	Low	-0.341044
10	Correct	Low	-0.617846
10	Incorrect	Low	-0.690932
10	Correct	Low	1.0724
10	Incorrect	Low	0.386842
10	Correct	High	-0.611493
10	Incorrect	High	-1.50758
10	Correct	Low	-0.339995
10	Correct	High	0.294749
10	Incorrect	Low	-0.304019
10	Incorrect	Low	0.511173
10	Incorrect	Low	-0.813889
10	Incorrect	Low	-0.809865
10	Correct	Low	-0.238748
10	Incorrect	Low	-0.487794
10	Incorrect	High	-1.61103
10	Incorrect	High	-1.34026
10	Incorrect	Low	-0.480659
10	Incorrect	Low	-0.110613
10	Correct	Low	-0.702383
10	Incorrect	Low	-0.528322
10	Correct	Low	0.967852
10	Correct	Low	-0.439693
10	Correct	Low	-0.586791
10	Incorrect	Low	-0.623314
10	Incorrect	Low	-0.502814
10	Correct	Low	-0.924206
10	Correct	Low	-0.375753
10	Correct	High	-1.10671
10	Incorrect	Low	3.31236
10	Incorrect	Low	-1.38609
10	Incorrect	Low	-1.68177
10	Incorrect	High	-0.882773
10	Incorrect	Low	-0.986385
10	Incorrect	Low	2.26607
10	Incorrect	Low	0.530426
10	Incorrect	Low	1.20983
10	Correct	Low	0.628877
10	Incorrect	Low	1.55191
10	Correct	Low	1.32462
10	Incorrect	Low	-1.39251
10	Incorrect	Low	-0.714674
[truncated: 3,545 more rows]

## Sheet: Figure 3b
Figure 3b
Subject	ROI					Subject 27 was excluded from the imaging and decoding analyses due to his/her large head motion.
	SPL	IPL	PMd	aPFC
1	0.13315	0.160122	0.169782	0.151098
2	0.155205	0.177935	0.181627	0.170293
3	0.178464	0.15885	0.18064	0.157787
4	0.181938	0.175221	0.160299	0.211075
5	0.155434	0.160281	0.150479	0.177321
6	0.209884	0.187232	0.198193	0.167986
7	0.215091	0.201499	0.221779	0.153482
8	0.213648	0.206675	0.190794	0.187522
9	0.173739	0.186137	0.168338	0.172937
10	0.178782	0.17623	0.195677	0.178231
11	0.153796	0.220681	0.137566	0.151053
12	0.227589	0.228903	0.194141	0.181877
13	0.206049	0.158389	0.170927	0.154643
14	0.197478	0.159708	0.176868	0.181976
15	0.184215	0.191813	0.168357	0.18375
16	0.197943	0.197675	0.182386	0.144573
17	0.194802	0.171899	0.168995	0.168674
18	0.20208	0.184624	0.190107	0.20681
19	0.171603	0.183564	0.189212	0.181335
20	0.175476	0.162273	0.163307	0.170537
21	0.182861	0.173573	0.169148	0.16531
22	0.214424	0.213346	0.203173	0.200962
23	0.19652	0.198986	0.200718	0.167944
24	0.160886	0.185025	0.182127	0.157677
25	0.192825	0.169997	0.168354	0.146061
26	0.183198	0.205507	0.173267	0.186043

## Sheet: Figure 3c
Figure 3c
Subject	ROI					Subject 27 was excluded from the imaging and decoding analyses due to his/her large head motion.
	SPL	IPL	PMd	aPFC		Subject 3 was excluded from the confidence decoding analysis because he/she reported high confidence in three out of 233 prediction trials.
1	0.474973	0.542338	0.504098	0.496027
2	0.533549	0.505533	0.517614	0.521107
4	0.766261	0.754949	0.758057	0.799119
5	0.600496	0.594062	0.579272	0.539103
6	0.710812	0.705524	0.63521	0.680673
7	0.658767	0.627561	0.621681	0.639985
8	0.658697	0.673867	0.656889	0.557335
9	0.711212	0.690855	0.623219	0.648198
10	0.57171	0.565121	0.478039	0.549783
11	0.687101	0.696769	0.645712	0.603503
12	0.655278	0.729167	0.658	0.647944
13	0.68377	0.693134	0.595705	0.604825
14	0.590171	0.708279	0.599769	0.582398
15	0.540419	0.503029	0.552526	0.541991
16	0.725146	0.736848	0.6973	0.713318
17	0.564985	0.590946	0.592383	0.534537
18	0.581469	0.610787	0.6238	0.58225
19	0.546098	0.578513	0.525802	0.494138
20	0.504867	0.466534	0.461007	0.457437
21	0.81059	0.762768	0.672668	0.611216
22	0.777599	0.793012	0.763524	0.758249
23	0.657509	0.61615	0.71398	0.600996
24	0.693228	0.666699	0.628489	0.623479
25	0.648746	0.650603	0.583285	0.568393
26	0.488406	0.521707	0.500329	0.484354

## Sheet: Figure 3d
Figure 3d
For each decoder, subjects who had fewer than three samples in the training subset for any individual scene label were excluded from the analysis.
Correct trials (the correct-only decoder): 24 subject included
Incorrect trials (the incorrect-only decoder): 18 subject included
Correct												Incorrect
Subject	ROI	0th	1st	2nd	3rd	4th	5th	6th	7th	8th		Subject	ROI	0th	1st	2nd	3rd	4th	5th	6th	7th	8th
1	SPL	0.20793	0.216801	0.173522	0.187285	0.184543	0.215403	0.190833	0.20129	0.225108		1	SPL	0.185965	0.199667	0.192377	0.183136	0.177057	0.140031	0.136105	0.15318	0.190838
3	SPL	0.185026	0.214228	0.213206	0.208561	0.193412	0.205219	0.213759	0.214263	0.206697		2	SPL	0.180677	0.172081	0.192747	0.194511	0.208699	0.215651	0.219817	0.192398	0.190973
4	SPL	0.152143	0.184783	0.188967	0.165361	0.184548	0.215865	0.221204	0.195144	0.211012		4	SPL	0.207039	0.179001	0.181616	0.172417	0.177382	0.185996	0.184772	0.193407	0.163568
5	SPL	0.188419	0.177721	0.163199	0.155564	0.158309	0.160061	0.170674	0.189657	0.197512		5	SPL	0.169825	0.157796	0.159796	0.153104	0.154054	0.152596	0.133583	0.131596	0.150396
6	SPL	0.191487	0.18682	0.198689	0.188482	0.171294	0.192443	0.203789	0.237772	0.236614		6	SPL	0.153725	0.168235	0.19027	0.202574	0.182745	0.181221	0.193574	0.194324	0.188132
7	SPL	0.17966	0.215946	0.229514	0.231036	0.207279	0.191218	0.218353	0.232241	0.246655		7	SPL	0.163846	0.161877	0.146932	0.155469	0.161142	0.183599	0.172994	0.17521	0.177198
8	SPL	0.177029	0.200858	0.214504	0.212421	0.209162	0.214217	0.210487	0.210029	0.186133		8	SPL	0.110995	0.13	0.151694	0.153387	0.160403	0.152742	0.148737	0.162124	0.160161
9	SPL	0.196172	0.199446	0.171238	0.193462	0.183083	0.214346	0.240043	0.199058	0.2135		9	SPL	0.243387	0.191129	0.166371	0.174731	0.172151	0.192231	0.184113	0.184005	0.188898
11	SPL	0.161397	0.134507	0.140437	0.133179	0.177079	0.164456	0.178376	0.196951	0.205015		10	SPL	0.18292	0.186264	0.205724	0.201408	0.218575	0.240621	0.22031	0.236787	0.186828
12	SPL	0.192155	0.185661	0.178943	0.209345	0.250161	0.269069	0.281845	0.292805	0.242644		11	SPL	0.189754	0.165786	0.148778	0.200611	0.225286	0.210619	0.221183	0.207873	0.164722
13	SPL	0.183312	0.167368	0.156868	0.17003	0.183684	0.188162	0.191303	0.178107	0.16438		14	SPL	0.177929	0.175152	0.168232	0.150455	0.159621	0.156035	0.16202	0.162778	0.177197
14	SPL	0.175943	0.189224	0.193009	0.183654	0.17139	0.192934	0.236776	0.21493	0.242263		15	SPL	0.261709	0.229305	0.210941	0.176623	0.174476	0.187273	0.17401	0.178317	0.160649
15	SPL	0.165373	0.163162	0.165627	0.175917	0.219137	0.210103	0.183118	0.181794	0.175887		18	SPL	0.176904	0.176308	0.161625	0.157077	0.167521	0.16154	0.183113	0.217202	0.22195
16	SPL	0.16875	0.182379	0.187104	0.17935	0.193425	0.214642	0.21955	0.222517	0.204604		120	SPL	0.144421	0.147125	0.145025	0.138846	0.150779	0.150129	0.1664	0.180342	0.174762
17	SPL	0.145685	0.149838	0.171986	0.180296	0.195	0.218606	0.235778	0.22019	0.205917		21	SPL	0.167552	0.177526	0.170656	0.179953	0.178146	0.173281	0.149927	0.141182	0.16638
18	SPL	0.131476	0.152405	0.190905	0.178238	0.198833	0.196357	0.159095	0.160476	0.144143		22	SPL	0.177521	0.179984	0.217568	0.217839	0.196609	0.173302	0.175422	0.170667	0.17612
19	SPL	0.169373	0.173066	0.162846	0.157513	0.15425	0.156544	0.169811	0.199689	0.211934		23	SPL	0.179556	0.189111	0.175917	0.15375	0.162083	0.162139	0.152667	0.163111	0.166889
20	SPL	0.1678	0.171933	0.174914	0.197357	0.204452	0.185257	0.167405	0.174962	0.158967		25	SPL	0.184275	0.193279	0.16523	0.161613	0.14723	0.155135	0.164766	0.167973	0.152284
21	SPL	0.230802	0.205752	0.210027	0.203455	0.197725	0.19095	0.220716	0.218946	0.19432		1	IPL	0.175982	0.163228	0.16025	0.161364	0.158452	0.177987	0.182557	0.206768	0.22336
22	SPL	0.186748	0.182369	0.172216	0.222633	0.235338	0.240761	0.231822	0.240072	0.212182		2	IPL	0.156457	0.158226	0.174253	0.180941	0.185253	0.209242	0.211876	0.199941	0.198231
23	SPL	0.21288	0.197145	0.20265	0.196889	0.214248	0.216124	0.231893	0.223269	0.214107		4	IPL	0.182889	0.192718	0.194736	0.172841	0.170324	0.171089	0.178875	0.197927	0.180078
24	SPL	0.178583	0.180923	0.186516	0.163083	0.150122	0.166218	0.166725	0.190392	0.187802		5	IPL	0.162683	0.148346	0.1379	0.127421	0.134442	0.143021	0.136979	0.146517	0.159679
25	SPL	0.158986	0.152779	0.144383	0.169297	0.192432	0.20264	0.219797	0.224626	0.25645		6	IPL	0.246765	0.236078	0.209265	0.209716	0.202162	0.211966	0.184289	0.167701	0.132103
26	SPL	0.164145	0.177269	0.186128	0.196436	0.193299	0.196419	0.144017	0.152765	0.164611		7	IPL	0.169043	0.190006	0.192444	0.203617	0.179611	0.186938	0.167407	0.175821	0.182099
1	IPL	0.146667	0.169059	0.177043	0.192796	0.195134	0.198952	0.210968	0.236962	0.231909		8	IPL	0.162312	0.175806	0.166425	0.152258	0.13707	0.178629	0.227151	0.194167	0.18414
3	IPL	0.196158	0.200246	0.183583	0.161531	0.177377	0.20775	0.196737	0.193118	0.207658		9	IPL	0.163038	0.163898	0.161855	0.160753	0.169355	0.179274	0.155215	0.175296	0.187715
4	IPL	0.176852	0.24917	0.266989	0.169387	0.160441	0.176964	0.134786	0.165847	0.162402		10	IPL	0.135086	0.142983	0.167874	0.204506	0.203052	0.262649	0.243724	0.216201	0.169322
5	IPL	0.186765	0.207304	0.228554	0.225625	0.219142	0.191716	0.166605	0.1625	0.173652		11	IPL	0.209262	0.162659	0.142032	0.114135	0.131016	0.182643	0.188817	0.200643	0.189984
6	IPL	0.203693	0.224241	0.219162	0.191807	0.171658	0.210671	0.240627	0.233197	0.237263		14	IPL	0.189646	0.201187	0.192449	0.173359	0.161768	0.16048	0.161591	0.170101	0.18053
7	IPL	0.190425	0.167462	0.152689	0.155487	0.173976	0.176427	0.169954	0.186974	0.174457		15	IPL	0.188492	0.175995	0.192632	0.191314	0.19236	0.178507	0.188358	0.205011	0.204632
8	IPL	0.187804	0.174946	0.18225	0.187171	0.194158	0.204837	0.217788	0.209204	0.189117		18	IPL	0.195125	0.184829	0.197123	0.20149	0.195321	0.208623	0.183271	0.189233	0.205071
9	IPL	0.224199	0.196749	0.169795	0.178932	0.189976	0.191211	0.204531	0.226574	0.236044		120	IPL	0.176579	0.155171	0.146442	0.143825	0.153629	0.169854	0.195504	0.1954	0.185079
11	IPL	0.15682	0.179013	0.216643	0.229083	0.230377	0.195015	0.198295	0.220332	0.235935		21	IPL	0.155083	0.182635	0.167292	0.162458	0.159135	0.151974	0.152823	0.166286	0.166547
12	IPL	0.183207	0.199161	0.185431	0.192868	0.211356	0.27	0.274195	0.256868	0.220879		22	IPL	0.18024	0.160281	0.148625	0.149	0.162479	0.175474	0.182589	0.179474	0.153495
13	IPL	0.186778	0.176816	0.182496	0.194688	0.174786	0.160739	0.149457	0.140038	0.142192		23	IPL	0.154694	0.140333	0.116222	0.126083	0.131	0.148889	0.149389	0.155	0.140194
14	IPL	0.152075	0.144789	0.155965	0.166798	0.16518	0.174026	0.163789	0.162754	0.182281		25	IPL	0.151239	0.160203	0.154437	0.168968	0.185131	0.143685	0.13632	0.145018	0.149378
15	IPL	0.163951	0.193559	0.187966	0.219676	0.213093	0.198701	0.220098	0.199917	0.197598		1	PMd	0.142272	0.133969	0.146864	0.177175	0.154654	0.139553	0.139561	0.154272	0.162649
16	IPL	0.1764	0.179033	0.182342	0.174767	0.193383	0.202696	0.193021	0.197512	0.192196		2	PMd	0.192882	0.198608	0.184194	0.180801	0.191392	0.218532	0.249919	0.215651	0.186151
17	IPL	0.165398	0.155431	0.15362	0.15931	0.183134	0.224745	0.214046	0.229671	0.201046		4	PMd	0.206954	0.177518	0.175926	0.15259	0.145449	0.150179	0.183176	0.207721	0.174611
18	IPL	0.140524	0.159476	0.1975	0.191143	0.173643	0.145071	0.178381	0.177095	0.181476		5	PMd	0.173312	0.1813	0.171958	0.169287	0.153683	0.151637	0.158421	0.147908	0.146542
19	IPL	0.152636	0.155184	0.142947	0.137118	0.14986	0.157825	0.184175	0.206421	0.223956		6	PMd	0.191505	0.166373	0.194309	0.183647	0.181044	0.199328	0.192544	0.172627	0.183515
20	IPL	0.172905	0.174514	0.191829	0.214338	0.198119	0.181362	0.172429	0.184971	0.201338		7	PMd	0.160136	0.146364	0.151204	0.16	0.178938	0.160914	0.201827	0.200235	0.270475
21	IPL	0.192464	0.188991	0.186986	0.208847	0.201644	0.175626	0.177653	0.164662	0.170432		8	PMd	0.12914	0.14379	0.108522	0.122473	0.147258	0.191237	0.20086	0.205108	0.183656
22	IPL	0.212176	0.21139	0.22864	0.221302	0.209601	0.234376	0.248457	0.247477	0.252		9	PMd	0.155672	0.153763	0.169409	0.156075	0.180565	0.16207	0.142419	0.156828	0.163011
23	IPL	0.188316	0.179256	0.179406	0.182248	0.183432	0.181462	0.190615	0.17956	0.213402		10	PMd	0.194362	0.185655	0.179557	0.188868	0.195534	0.242092	0.216322	0.23296	0.198322
24	IPL	0.184761	0.173944	0.150437	0.151475	0.158491	0.167773	0.183509	0.173131	0.175797		11	PMd	0.184508	0.194532	0.189762	0.135468	0.172976	0.209095	0.208317	0.187492	0.191317
25	IPL	0.172806	0.169599	0.179572	0.199608	0.188302	0.18786	0.195968	0.223685	0.214203		14	PMd	0.160657	0.164369	0.177424	0.174545	0.153788	0.154192	0.163485	0.175379	0.185354
26	IPL	0.208979	0.186863	0.174218	0.172427	0.179162	0.168064	0.163073	0.194308	0.198534		15	PMd	0.207479	0.203814	0.173473	0.168182	0.171593	0.174566	0.18381	0.189503	0.181816
1	PMd	0.209005	0.244785	0.19914	0.181667	0.205	0.208817	0.191532	0.240081	0.175081		18	PMd	0.153225	0.169935	0.189604	0.185146	0.169885	0.156892	0.185777	0.198854	0.181685
3	PMd	0.160728	0.161904	0.145943	0.172281	0.18575	0.211732	0.20786	0.180711	0.169329		120	PMd	0.170929	0.153996	0.15355	0.146554	0.148254	0.151667	0.1588	0.166525	0.163508
4	PMd	0.11806	0.125235	0.137094	0.164328	0.174737	0.21334	0.178039	0.183291	0.150977		21	PMd	0.166552	0.15662	0.183229	0.18775	0.18687	0.185427	0.166255	0.165938	0.17012
5	PMd	0.17299	0.159424	0.187659	0.201348	0.187549	0.18587	0.172451	0.163284	0.175699		22	PMd	0.207156	0.194516	0.172875	0.151089	0.164974	0.167901	0.185495	0.153458	0.151714
6	PMd	0.218526	0.209539	0.18325	0.182022	0.226338	0.223596	0.223934	0.202461	0.203368		23	PMd	0.144861	0.170222	0.157222	0.165	0.2055	0.167944	0.188417	0.153222	0.144
7	PMd	0.158959	0.15543	0.166479	0.155164	0.166427	0.175946	0.152802	0.164793	0.200234		25	PMd	0.139243	0.141009	0.13186	0.122338	0.141396	0.12864	0.136216	0.14914	0.179257
8	PMd	0.201946	0.185037	0.184542	0.1836	0.184812	0.180775	0.187958	0.196692	0.179829
9	PMd	0.191373	0.184245	0.173034	0.149446	0.172806	0.187174	0.225228	0.221265	0.209145
11	PMd	0.166446	0.168892	0.186038	0.202434	0.185823	0.153687	0.134259	0.140317	0.138819
12	PMd	0.181178	0.168747	0.22377	0.185856	0.206259	0.184552	0.215011	0.164966	0.177977
13	PMd	0.183637	0.186791	0.186124	0.175705	0.178744	0.182321	0.180064	0.175282	0.186829
14	PMd	0.175272	0.162961	0.152715	0.148408	0.169491	0.201825	0.195588	0.200925	0.190539
15	PMd	0.16525	0.194225	0.205088	0.193966	0.190299	0.183245	0.169093	0.152613	0.158946
16	PMd	0.174008	0.181454	0.188958	0.178267	0.1887	0.176858	0.190229	0.189875	0.200308
17	PMd	0.176921	0.202468	0.16238	0.178093	0.195537	0.212625	0.194287	0.178264	0.216014
18	PMd	0.183405	0.207024	0.221429	0.219952	0.2095	0.183214	0.22069	0.1985	0.174095
19	PMd	0.179149	0.165158	0.168684	0.173259	0.184075	0.202162	0.195601	0.210456	0.227057
20	PMd	0.161224	0.166743	0.172567	0.182257	0.183238	0.174024	0.184348	0.18181	0.167138
21	PMd	0.183599	0.18518	0.19205	0.192203	0.184284	0.175167	0.175009	0.165347	0.194788
22	PMd	0.20595	0.214322	0.184561	0.204293	0.202705	0.210477	0.207435	0.228291	0.237912
23	PMd	0.16644	0.139128	0.144637	0.175415	0.155705	0.129564	0.153274	0.180641	0.197692
24	PMd	0.207622	0.181836	0.153173	0.150574	0.165905	0.169732	0.172872	0.166212	0.166363
25	PMd	0.177923	0.163275	0.160689	0.179559	0.218167	0.210559	0.192545	0.16891	0.2015
26	PMd	0.161594	0.143107	0.141111	0.159556	0.183774	0.180744	0.149897	0.14362	0.142385

[truncated: 5 more sheets: Figure 3e, Figure 4b, Figure 4c, Figure 4d, Figure 4e]
